# Supplementary material for: Dancing with the Dust Devil: Examining the Lung Mycobiome of Sonoran Desert Wild Mammals and the Effect of Coccidioides Presence
Source: Pathogens. 2025 Aug 14;14(8):807. doi: 10.3390/pathogens14080807 (PMC12388877; doi:10.3390/pathogens14080807)
Supplement: Supplementary file 1 [file pathogens-14-00807-s001.zip]

Archive with 5 entries (5 files):
- Data_table_S1.xlsx
- Figure_legends_supplemental.pdf
- Figure_S1_FunGuild_abundance_site.tiff
- Figure_S2_FunGuild_abundance_genusf.tiff
- Table_S1_CT_soils.pdf
