# Supplementary material for: Dancing with the Dust Devil: Examining the Lung Mycobiome of Sonoran Desert Wild Mammals and the Effect of Coccidioides Presence
Source: Pathogens. 2025 Aug 14;14(8):807. doi: 10.3390/pathogens14080807 (PMC12388877; doi:10.3390/pathogens14080807)
Supplement: Supplementary file 1 [file pathogens-14-00807-s001.zip › Data_table_S1.xlsx]

## Sheet: Genus
	Mesa samples														Tucson samples
Genus	X17L	X24L	X29L	X31L	X33L	X34L	X35L	X36L	X37L	X38L	X39L	X40L	X41L	X43L	RT_GS	A_GS	BT_JR_1	CT	CT_2	CT_3	CT_4	PM_1	PM_2	PM_3	PM_4	PM_5	PM_6	PM_7	PM_8	BT_JR_2	BT_JR_3	CT_5	CT_6	A_JR	GH_M	K_R	PM_9	PM_10	PM_11	PM_12
Actinomucor	0	0	0	0	0	0	0	0	0	0	0	0	0	0	0	0	0	0	0	0	0	0	0	0	0	0	0	1500	0	2261	0	0	0	0	0	0	911	0	0	0
Agaricaceae	0	0	0	0	0	0	0	0	0	0	1	0	0	0	0	0	0	0	0	299	0	0	0	0	0	0	0	0	0	0	0	0	0	0	0	0	0	0	0	0
Ajellomyces	0	0	0	0	0	0	0	0	0	0	0	0	0	0	0	15702	0	0	0	0	0	10	0	2465	148181	54019	108070	200923	163176	0	0	0	0	0	0	0	55954	77404	62143	150525
Ajellomycetaceae	0	0	0	0	0	0	0	0	0	0	0	0	0	0	0	0	0	0	5	0	0	0	0	0	0	0	0	0	0	0	0	0	0	0	0	0	0	0	0	0
Alternaria	1	5	3	29	11	15	4	1	2	4	6	15	0	7	0	0	13	50	5275	12106	0	2	36939	23768	0	0	0	0	0	1922	57904	94	646	0	0	0	789	0	0	0
Amauroascus	0	0	0	0	0	0	0	0	0	0	0	0	0	0	0	0	0	0	0	0	2	0	0	0	0	0	0	0	0	0	0	27	0	0	0	0	0	0	0	0
Antherospora	0	0	0	0	0	0	0	0	0	0	0	0	0	0	7	0	0	0	0	0	0	0	0	0	0	0	0	0	0	0	0	0	0	0	0	0	0	0	0	0
Anthracocystis	0	0	0	0	0	0	0	0	0	0	0	0	0	0	0	0	0	0	0	0	0	0	0	552	0	0	0	0	0	0	0	0	0	0	0	0	0	0	0	0
Arthroxylaria	1	2	0	0	0	0	0	0	0	0	0	0	1	0	0	0	0	0	0	0	0	0	0	0	0	0	0	0	0	0	0	0	0	0	0	0	0	0	0	0
Articulospora	0	0	0	0	0	0	0	0	0	0	0	0	0	0	0	0	0	0	0	0	0	0	0	246	0	0	0	0	0	0	0	0	0	0	0	0	0	0	0	0
Ascobolus	0	1	0	0	0	0	0	1	0	0	0	1	0	0	0	0	0	0	0	0	0	0	0	0	0	0	0	0	0	0	0	0	0	0	0	0	0	0	0	0
Ascomycota	1	0	2	0	0	0	0	0	0	1	0	0	0	0	0	66	4523	0	0	239	0	0	0	425	0	0	0	0	0	0	0	0	0	0	0	0	0	0	0	0
Ascotricha	1	0	0	1	0	0	0	0	0	0	0	0	0	0	0	0	0	0	0	0	0	0	0	0	0	0	0	0	0	0	0	0	0	0	0	0	0	0	0	0
Aspergillus	0	0	0	1	0	0	0	0	0	0	0	0	0	0	0	0	0	204	141	3229	3888	19	513	2453	0	0	0	0	486	0	0	54	8	547	0	305	0	0	0	0
Aureobasidium	0	1	0	4	1	0	0	0	0	1	0	0	0	0	3412	0	0	0	0	0	0	13	0	2046	0	0	0	0	0	0	0	0	0	0	0	0	0	0	0	0
Auxarthron	0	0	0	0	0	0	0	0	0	0	0	0	0	0	0	0	0	0	0	0	7	0	3293	0	0	0	0	0	0	0	0	0	0	0	0	22	0	0	0	0
Bambusaria	0	0	0	0	0	0	0	0	0	0	0	0	0	0	0	0	0	0	0	0	0	0	0	0	0	0	0	0	0	0	0	0	0	0	0	0	81	0	124	39
Bimuria	0	1	0	0	0	0	0	1	0	0	0	0	0	0	0	0	0	0	0	0	0	0	0	0	0	0	0	0	0	0	0	0	0	0	0	0	0	0	0	0
Bipolaris	0	0	0	0	0	0	0	0	0	0	0	0	0	0	0	0	0	0	0	0	0	0	0	778	0	0	0	0	0	0	0	0	0	0	0	0	0	0	0	0
Bisifusarium	0	0	0	0	0	0	0	0	0	0	0	0	0	0	0	0	0	0	0	0	494	0	0	0	0	0	0	0	0	0	0	0	0	0	0	0	0	0	0	0
Blastocladiomycota	0	0	0	2	0	0	0	0	0	0	0	0	0	0	0	0	0	0	0	0	0	0	0	0	0	0	0	0	0	0	0	0	0	0	0	0	0	0	0	0
Bovista	0	0	0	0	0	0	0	0	0	0	0	0	0	0	0	0	0	0	0	0	0	0	0	334	0	0	0	0	0	0	0	0	0	0	0	0	0	0	0	0
Calophoma	1	1	0	1	1	1	0	0	0	0	0	0	0	0	0	0	0	0	0	0	0	0	0	0	0	0	0	0	0	0	0	0	0	0	0	0	0	0	0	0
Candida	0	0	0	0	0	0	0	0	0	0	0	0	0	0	111134	0	0	0	0	0	0	2	0	0	0	0	0	0	0	41423	0	0	0	0	0	0	0	0	0	0
Capnodiales	0	0	0	0	0	0	0	0	0	0	0	1	0	0	0	0	0	0	0	0	0	0	0	0	0	0	0	0	0	0	0	0	0	0	0	0	0	0	0	0
Catenulomyces	0	2	0	0	0	0	0	0	0	0	0	0	0	0	0	0	0	0	0	0	0	0	0	0	0	0	0	0	0	0	0	0	0	0	0	0	0	0	0	0
Cercophora	0	0	0	0	0	0	0	0	0	0	0	0	0	0	0	0	0	0	0	0	0	0	0	184	0	0	0	0	0	0	0	0	0	0	0	0	0	0	0	0
Cercospora	0	0	0	0	0	0	0	0	0	0	0	0	0	0	0	0	0	0	0	0	0	0	0	151	0	0	0	0	0	0	0	0	0	0	0	0	0	0	0	0
Chaetomella	0	0	0	0	0	0	0	0	0	0	0	0	0	0	0	0	0	0	0	0	0	5	0	0	0	0	0	0	0	0	0	0	0	0	0	0	0	0	0	0
Chaetomiaceae	0	0	0	0	0	0	0	0	0	0	0	0	0	0	0	0	0	0	0	0	1362	0	0	230	0	0	0	0	0	3124	0	0	0	0	4650	391	0	0	0	0
Chaetomium	0	0	0	1	0	0	0	0	0	0	0	0	0	0	550	0	63	1441	0	2534	73345	0	5629	0	0	75	0	0	0	0	1539	4	4	14928	218958	4911	0	0	2	0
Chaetosphaeronema	0	0	0	1	1	0	0	0	0	0	0	0	0	0	0	0	0	0	0	0	0	0	0	0	0	0	0	0	0	0	0	0	0	0	0	0	0	0	0	0
Chrysosporium	0	0	0	0	0	0	0	0	0	0	0	0	0	0	0	0	0	0	0	0	0	0	0	0	0	0	0	0	391	0	0	0	0	0	0	0	1047	0	0	0
Chytridiomycota	0	0	0	10	0	0	0	2	0	0	0	0	0	0	0	0	0	0	0	0	0	0	0	0	0	0	0	0	0	0	0	0	0	0	0	0	0	1031	0	0
Circinella	0	0	0	12	0	0	0	0	0	0	0	0	0	0	0	0	0	0	0	0	0	0	0	0	0	0	0	0	499	0	0	27	0	0	0	0	0	0	0	0
Cladosporium	0	0	0	0	0	0	0	0	0	0	0	0	0	0	0	0	0	0	121	0	0	0	0	7532	0	0	0	0	15	0	0	0	8735	0	0	0	0	0	0	0
Clarireedia	1	0	0	0	0	0	0	0	0	0	1	1	0	0	0	0	0	0	0	0	0	0	0	0	0	0	0	0	0	0	0	0	0	0	0	0	0	0	0	0
Coccidioides	0	0	0	0	9	431	3606	0	0	193	0	0	0	0	0	0	0	0	0	0	0	0	0	0	56	111	0	0	0	0	0	0	0	0	0	0	0	0	0	0
Comoclathris	0	0	0	2	0	0	0	0	0	0	0	1	0	1	0	0	0	0	0	0	0	0	0	0	0	0	0	0	0	0	0	0	0	0	0	0	0	0	0	0
Coniothyrium	0	0	0	0	0	0	0	0	0	0	0	0	0	0	0	0	0	0	0	1142	0	0	0	0	0	0	0	0	0	0	0	0	37	0	0	0	0	0	0	0
Coprinellus	0	0	0	0	0	0	0	0	0	0	0	0	0	0	0	0	0	0	0	0	0	0	0	1946	0	0	0	0	0	0	0	0	0	0	0	0	0	0	0	0
Cordyceps	0	0	0	0	0	0	0	0	0	0	0	0	0	0	0	0	0	0	0	0	0	0	194	0	0	0	0	0	0	0	0	0	0	0	0	0	0	0	0	0
Cryptococcus	0	0	0	0	0	0	0	0	0	0	0	0	0	0	2	0	0	17200	0	0	0	0	0	230	0	0	0	0	0	971	0	0	0	0	0	0	0	0	0	0
Curvibasidium	0	0	0	0	0	0	0	0	0	0	0	0	0	0	0	0	0	4	0	0	0	0	0	0	0	0	0	0	0	0	0	0	0	0	0	0	0	0	0	0
Curvularia	2	0	1	6	1	3	1	0	0	1	0	0	1	0	0	0	0	0	0	0	0	15	0	2465	0	0	0	0	0	0	0	0	0	0	0	0	0	0	0	0
Cyberlindnera	0	0	0	0	0	0	0	0	0	0	0	0	0	0	0	0	0	0	0	0	0	0	0	0	0	0	0	0	0	0	0	0	0	0	0	0	0	0	391	0
Delitschiaceae	0	0	0	0	0	0	0	0	0	0	0	2	0	0	0	0	0	0	0	0	0	0	0	0	0	0	0	0	0	0	0	0	0	0	0	0	0	0	0	0
Desertella	0	0	0	7	0	0	0	0	0	0	0	0	0	0	0	0	0	0	0	0	0	0	0	0	0	0	0	0	0	0	0	0	0	0	0	0	0	0	0	0
Dichotomocladium	0	0	0	7	0	0	0	0	0	0	0	0	0	0	0	0	0	0	0	0	0	0	0	217	0	0	0	0	0	0	0	0	0	0	0	0	0	0	0	0
Dictyosporiaceae	0	0	0	0	0	3	0	0	0	0	0	0	0	0	0	0	0	0	0	0	0	0	0	0	0	0	0	0	0	0	0	0	0	0	0	0	0	0	0	0
Didymella	0	0	0	1	0	14	0	0	0	0	0	1	0	0	0	0	0	0	0	0	0	0	0	0	0	0	0	0	0	0	0	0	0	0	0	0	0	0	0	0
Didymellaceae	1	2	0	12	0	0	0	0	0	0	0	0	0	0	0	0	0	0	0	0	0	0	0	0	0	0	0	0	0	0	0	0	0	0	0	0	0	0	0	0
Didymocrea	1	0	0	2	0	2	0	0	0	1	1	4	0	0	0	0	0	0	0	0	0	0	0	0	0	0	0	0	0	0	0	0	0	0	0	0	0	0	0	0
Dioszegia	0	0	0	0	0	0	0	0	0	0	0	0	0	0	0	0	0	0	0	0	0	0	0	134	0	0	0	0	0	0	0	0	0	0	0	0	0	0	0	0
Diplodia	0	1	0	0	0	0	0	0	0	0	0	1	0	0	0	0	0	0	0	0	0	0	0	0	0	0	0	0	0	0	0	0	0	0	0	0	0	0	0	0
Disciseda	0	0	0	0	0	1	0	0	0	0	0	0	0	0	0	0	0	0	0	0	0	0	0	0	0	0	0	0	0	0	0	0	0	0	0	0	0	0	0	0
Dothideomycetes	0	0	0	3	0	1	0	0	0	1	0	0	0	0	0	0	0	0	0	0	0	0	0	266	0	0	0	0	0	0	0	0	0	0	0	0	0	0	0	328
Dothioraceae	0	0	0	0	0	0	0	0	0	0	0	0	0	0	0	0	0	0	0	731	0	0	0	0	0	0	0	0	0	0	0	0	1336	0	0	0	0	0	0	0
Ellisomyces	0	0	0	0	0	0	0	0	0	0	0	0	0	0	0	0	0	0	0	0	0	0	0	0	0	0	0	0	0	0	0	0	0	0	0	0	2362	0	0	0
Enterocarpus	0	0	0	2	0	2	0	0	0	0	0	0	0	0	0	0	0	0	0	0	0	0	0	0	0	0	0	0	0	0	0	0	0	0	0	0	0	0	0	0
Epicoccum	8	10	6	65	32	79	20	2	3	6	5	44	2	12	0	0	0	0	0	0	0	0	0	0	0	0	0	0	0	0	0	0	0	0	0	0	0	0	0	0
Erysiphe	1	0	0	2	1	0	0	0	0	1	1	0	1	0	0	0	0	0	0	0	0	0	0	0	0	0	0	0	0	0	0	0	0	0	0	0	0	0	0	0
Erythrobasidium	0	0	0	0	0	0	0	0	0	0	0	0	0	0	0	0	0	0	0	0	0	0	0	248	0	0	0	0	0	0	0	0	0	0	0	0	0	0	0	0
Euoidium	0	0	0	0	0	0	0	0	0	0	0	0	0	0	0	0	0	0	0	0	0	0	0	0	0	0	0	0	0	188	0	0	0	0	0	0	0	0	0	0
Eurotiales	0	0	0	0	0	0	0	0	0	0	0	0	0	0	0	0	0	0	0	0	0	0	254	0	0	0	0	0	0	0	0	0	0	0	0	0	0	0	0	0
Filobasidium	0	0	0	0	0	0	0	0	0	0	0	0	0	0	0	0	9	16	59	56487	946	0	0	213	0	0	821	0	0	2349	0	24	19726	154	4250	2	0	0	0	0
Fungi	0	0	0	1	0	0	0	0	0	0	0	0	0	1	0	0	0	0	0	0	0	0	0	0	0	0	0	0	0	0	0	0	6	0	0	3	0	0	0	0
Fusarium	0	0	0	0	0	0	0	0	0	0	0	0	0	0	0	0	0	0	0	0	0	0	0	903	0	0	0	0	0	0	0	0	0	0	0	0	0	0	0	0
Fusicolla	0	0	0	0	0	0	0	0	0	0	0	0	0	0	0	0	0	0	0	0	0	0	0	16	0	0	0	0	0	0	0	0	0	0	0	0	0	0	0	0
Geastrum	0	0	0	0	0	0	0	0	0	0	0	0	0	0	0	0	0	0	0	0	0	0	0	0	0	0	0	0	0	0	0	0	0	82	0	0	0	0	0	0
Gymnascella	0	0	0	0	0	0	0	0	0	0	0	0	0	0	0	0	0	0	0	0	0	0	233	0	0	0	0	0	0	0	0	0	0	0	0	0	0	0	0	0
Gymnoascaceae	0	0	0	0	0	3	0	0	0	0	0	0	0	0	0	0	0	0	0	0	0	0	1025	0	0	0	0	0	0	0	0	0	0	0	0	0	0	0	0	0
Gymnoascus	0	0	0	0	0	0	0	0	0	0	0	0	0	0	0	0	7	0	0	0	0	0	3097	0	0	0	0	0	0	0	0	0	0	0	0	11	0	0	0	0
Hanseniaspora	0	0	0	0	0	0	0	0	0	0	0	0	0	0	0	0	115	0	0	0	0	2058	0	0	0	159	250	0	0	2	0	40618	0	2211	0	5	0	0	0	0
Helgardia	0	0	0	0	0	0	0	0	0	0	0	0	0	0	0	0	0	0	0	0	0	0	0	0	0	0	0	4	0	0	0	0	0	0	0	0	0	0	0	0
Holocotylon	0	0	0	0	0	0	0	0	0	0	0	0	0	0	0	0	0	0	0	0	0	0	0	1161	0	0	0	0	0	0	0	0	0	0	0	0	0	0	0	0
Homortomyces	0	0	0	0	0	0	0	0	0	0	0	0	0	0	0	0	0	0	0	0	0	0	0	5	0	0	0	0	0	0	0	0	2	0	0	0	0	0	0	0
Humicola	0	0	0	3	0	0	0	0	0	0	0	0	0	0	0	0	0	355	0	0	1162	0	9428	721	0	0	0	0	0	0	0	166	0	0	0	330	0	880	0	0
Hypocreales	0	0	0	0	0	0	0	0	0	0	0	0	0	0	0	0	0	0	0	0	0	0	0	1380	0	0	0	0	0	0	0	0	10	0	0	0	0	0	0	0
Kazachstania	0	0	0	0	0	0	0	0	0	0	0	0	0	0	0	0	0	2585	17	0	0	0	192	0	0	0	0	0	0	0	0	281	0	0	0	0	0	0	0	0
Keissleriella	0	0	0	0	0	0	0	0	0	0	0	0	0	0	0	0	0	0	0	0	0	0	0	0	0	0	0	0	0	0	0	0	12	0	0	0	0	0	0	0
Kluyveromyces	0	0	0	0	0	0	0	0	0	0	0	0	0	0	0	0	25	7	0	0	0	67004	0	0	0	147	336	381	720	0	40	30736	0	770	0	9	0	17923	0	0
Kondoa	0	0	0	0	0	0	0	0	0	0	0	0	0	0	0	0	0	0	0	0	0	0	0	81	0	0	0	0	0	0	0	0	0	0	0	0	0	0	0	0
Kurtzmanomyces	0	0	0	0	0	0	0	0	0	0	0	0	0	0	0	0	0	0	0	0	0	0	0	84	0	0	0	0	0	0	0	0	0	0	0	0	0	0	0	0
Laetisaria	0	0	0	0	0	0	0	0	0	0	0	0	0	0	2	0	0	0	0	0	0	0	0	0	0	0	0	0	0	0	0	0	0	0	0	0	0	0	0	0
Lectera	0	0	0	0	0	0	0	0	0	0	0	0	0	0	0	0	0	0	0	0	0	0	0	108	0	0	0	0	0	0	0	0	0	0	0	0	0	0	0	0
Lepidosphaeria	0	0	0	2	0	0	0	0	0	0	0	0	0	0	0	0	0	0	0	0	0	0	0	0	0	0	0	0	0	0	0	0	0	0	0	0	0	0	0	0
Linnemannia	0	0	0	3	0	0	0	0	0	0	0	0	0	0	0	0	0	0	0	0	0	0	0	0	0	0	0	0	0	0	0	0	0	0	0	0	0	0	0	0
Magnusiomyces	0	0	0	0	0	0	0	0	0	0	0	0	0	0	0	0	0	0	0	0	0	39	0	0	0	0	0	0	0	0	0	0	0	0	0	0	0	0	0	0
Malassezia	0	0	0	0	0	0	0	0	0	0	0	0	0	0	0	0	5	0	0	0	0	14	408	0	40	0	0	0	0	0	0	0	0	0	0	0	0	649	532	0
Microascaceae	0	0	0	0	0	0	0	0	0	0	0	0	0	0	0	0	0	0	0	0	0	0	0	2	0	0	42	0	0	0	0	0	0	0	0	0	0	0	0	0
Microdiplodia	0	0	0	0	0	0	0	0	0	0	0	0	0	0	0	0	0	49	0	0	0	0	0	0	0	0	0	0	0	0	0	0	56	0	0	0	0	0	0	0
Mortierella	0	0	0	9	0	0	0	0	0	0	0	0	0	0	0	0	0	0	0	0	0	0	0	0	0	0	0	0	0	0	0	0	0	0	0	0	0	0	0	0
Mortierellales	0	2	0	0	0	0	0	0	0	0	0	0	0	0	0	0	0	0	0	0	0	0	0	0	0	0	0	0	0	0	0	0	0	0	0	0	0	0	0	0
Mucor	0	0	0	6	0	0	0	0	0	0	0	0	0	0	0	0	0	0	0	0	0	0	0	3067	0	0	0	0	0	0	0	0	0	0	0	0	13737	1062	0	0
Mycosphaerella	0	0	0	0	0	0	0	0	0	0	0	0	0	0	0	307	0	0	0	0	0	0	0	0	0	0	0	0	0	88	0	0	0	0	0	0	0	0	0	0
Naganishia	0	0	0	0	0	0	0	0	0	0	0	0	0	0	6586	0	0	152221	3419	12801	0	0	0	0	0	41	1122	0	0	0	0	19152	165	3899	0	9	0	0	0	0
Neocamarosporium	0	0	1	2	1	0	3	0	1	0	0	0	0	2	0	0	104913	0	0	0	0	0	0	0	0	0	664	0	0	0	0	0	5	0	0	0	0	0	0	0
Neodidymelliopsis	1	1	0	0	1	89	1	0	1	0	0	3	0	0	0	0	0	0	0	0	0	0	0	0	0	0	0	0	0	0	0	0	0	0	0	0	0	0	0	0
Neophaeococcomyces	0	0	0	0	0	0	0	0	0	0	0	0	0	1	0	0	0	0	0	0	0	0	0	0	0	0	0	0	0	0	0	0	0	0	0	0	0	0	0	0
Neoprotoparmelia	6	1	2	0	5	4	7	8	2	1	6	10	8	1	0	0	0	0	0	0	0	0	0	0	0	0	0	0	0	0	0	0	0	0	0	0	0	0	0	0
Ochrocladosporium	0	0	0	0	0	0	0	0	0	0	0	0	0	0	0	0	0	0	0	0	0	0	0	0	0	0	0	0	0	0	0	0	6	0	0	0	0	0	0	0
Ogataea	0	0	0	0	0	0	0	0	0	0	0	0	0	0	0	0	0	0	0	0	0	447	0	0	0	0	0	0	0	0	0	0	0	0	0	0	0	278	0	0
Ophiosphaerella	0	2	1	0	0	0	0	0	1	0	0	0	0	1	0	0	0	0	0	0	0	0	0	0	0	0	0	0	0	0	0	0	0	0	0	0	0	0	0	0
Paraconiothyrium	0	0	0	0	0	0	0	0	0	0	0	0	0	0	0	0	0	0	0	0	0	0	0	0	0	0	0	0	0	0	0	0	238	0	0	0	0	0	0	0
Parastagonospora	0	0	0	1	0	1	0	0	0	0	0	0	0	0	0	0	0	0	0	0	0	0	0	0	0	0	0	0	0	0	0	0	0	0	0	0	0	0	0	0
Peltulaceae	0	0	0	0	0	0	0	0	0	0	0	2	0	0	0	0	0	0	0	0	0	0	0	0	0	0	0	0	0	0	0	0	0	0	0	0	0	0	0	0
Penicillium	0	0	0	0	0	0	0	0	0	0	0	0	0	1	0	0	11873	2	13235	272	63490	0	186	0	0	20	0	385	0	0	0	98	209	4086	2678	528	37983	0	0	0
Perenniporia	0	0	0	0	0	0	0	0	0	0	0	0	0	0	0	0	0	0	0	0	0	0	0	0	0	0	0	0	0	41	0	0	0	0	0	0	0	0	0	0
Pezizales	0	0	0	0	0	0	0	0	1	0	0	1	0	0	0	0	0	0	0	0	0	0	0	0	0	0	0	0	0	0	0	0	0	0	0	0	0	0	0	0
Pezizomycotina	0	0	0	0	0	0	0	0	0	0	1	1	0	0	0	0	0	0	0	0	0	0	0	0	0	0	0	0	0	0	0	0	0	0	0	0	0	0	0	0
Phaeococcomyces	0	0	0	0	0	0	0	0	0	0	0	0	0	0	0	0	0	0	0	0	0	0	0	0	0	0	0	0	0	0	0	0	0	42	0	0	0	0	0	233
Phaeosphaeriaceae	0	0	0	1	0	0	0	0	0	0	1	2	0	3	0	0	0	0	0	0	0	0	0	0	0	0	0	0	0	0	0	0	0	0	0	0	0	0	0	0
Pleiochaeta	4	1	1	8	4	42	0	0	0	0	1	2	0	2	0	0	0	0	0	0	0	0	0	0	0	0	0	0	0	0	0	0	0	0	0	0	0	0	0	0
Pleosporales	1	1	4	32	6	7	0	1	2	0	1	2	0	1	0	0	25	48	25	0	16	13	0	15152	254	41	0	1887	4839	8	66	66	17	0	0	0	0	0	0	0
Pneumocystis	0	0	0	0	0	0	0	0	0	0	0	0	0	0	20250	0	13	0	0	0	0	2	0	0	0	6451	0	0	0	0	0	0	0	0	0	0	0	0	55237	18405
Pochonia	0	0	0	0	0	0	0	0	0	0	0	0	0	0	0	0	0	0	0	0	0	0	0	0	0	0	0	0	0	0	0	0	0	0	0	0	0	0	0	0
Preussia	0	0	2	2	1	0	0	1	0	1	1	0	0	0	0	0	0	0	0	0	0	0	0	0	0	0	0	0	0	0	0	0	0	0	0	0	0	0	0	0
Pseudoarthrographis	0	0	0	0	0	0	0	0	0	0	0	0	0	0	0	0	0	0	0	0	0	0	0	0	0	0	0	0	0	0	0	0	0	0	0	0	0	0	0	0
Purpureocillium	0	0	0	0	0	0	0	0	0	0	0	0	0	0	0	0	0	0	0	0	0	0	0	0	0	0	0	0	36	0	0	36	0	0	0	0	0	0	0	0
Pyrenophora	2	0	0	5	1	0	0	0	0	0	0	0	0	1	0	0	0	0	0	0	0	0	0	0	0	0	0	0	0	0	0	0	0	0	0	0	0	0	0	0
Rachicladosporium	0	0	0	0	0	0	0	0	0	0	0	0	0	0	0	0	0	0	0	0	0	0	0	1112	0	0	0	0	0	0	0	0	0	0	0	0	0	0	0	0
Ramimonilia	0	1	1	2	0	4	0	0	1	1	3	7	0	1	0	0	0	0	0	0	0	0	0	0	0	0	0	0	0	0	0	0	0	0	0	0	0	0	0	0
Ravenelia	0	0	0	0	1	0	0	0	0	1	0	1	0	0	0	0	0	0	0	0	0	0	0	0	0	0	0	0	0	0	0	0	0	0	0	0	0	0	0	0
Resinicium	0	0	0	0	0	0	0	0	0	0	0	0	0	0	0	347	0	0	0	0	0	0	0	0	0	0	0	0	0	2200	0	0	0	0	0	0	0	0	0	0
Retroconis	0	0	0	0	0	0	0	0	0	0	0	0	0	0	0	0	0	0	0	0	0	0	0	0	0	0	0	0	0	0	0	0	0	0	0	26	0	0	0	0
Rhizophlyctidales	0	0	0	2	0	0	0	0	0	0	0	0	0	0	0	0	0	0	0	0	0	0	0	0	0	0	0	0	0	0	0	0	0	0	0	0	0	0	0	0
Rhizophlyctis	0	0	0	3	0	0	1	0	0	0	0	0	0	0	0	0	0	0	0	0	0	0	0	0	0	0	0	0	0	0	0	0	0	0	0	0	0	0	0	0
Rhizopus	0	0	0	0	0	0	0	0	0	0	0	0	0	0	0	0	11	0	12663	3651	45526	8	9338	2733	2	50	626	0	0	0	66	12399	26881	33524	29892	27672	6683	0	0	605
Rupestriomyces	0	0	0	0	0	0	0	0	1	0	0	1	0	0	0	0	0	0	0	0	0	0	0	0	0	0	0	0	0	0	0	0	0	0	0	0	0	0	0	0
Schizopora	0	0	0	0	0	0	0	0	0	0	0	0	0	0	0	0	0	0	0	0	0	0	0	0	0	0	0	0	0	0	0	0	0	0	0	0	1602	0	0	0
Sclerostagonospora	0	0	0	0	0	0	0	0	0	0	0	0	0	0	0	0	0	0	0	0	0	0	0	294	0	0	0	0	0	0	0	0	0	0	0	0	0	0	0	0
Septoriella	1	0	0	0	0	1	1	0	1	1	0	1	0	0	0	0	0	0	0	0	0	0	0	228	0	0	0	0	0	0	0	0	0	0	0	0	0	0	0	0
Sigarispora	0	0	0	0	0	0	0	0	0	0	0	0	0	0	0	0	0	0	0	0	0	0	0	30	0	0	0	0	0	0	0	0	0	0	0	0	0	0	0	0
Sordariomycetes	0	0	0	0	0	0	0	0	0	0	0	0	0	0	0	0	0	0	0	0	0	0	0	157	0	0	0	0	0	0	0	0	0	0	0	7	0	0	0	0
Sphaeropsis	0	0	0	0	0	0	0	0	0	0	0	0	0	0	0	0	17	0	0	0	0	0	0	0	0	0	0	0	0	0	0	0	0	0	0	0	0	0	0	0
Spizellomycetales	0	0	0	11	0	0	0	0	0	0	0	0	0	0	0	0	0	0	0	0	0	0	0	0	0	0	0	0	0	0	0	0	0	0	0	0	0	0	0	0
Sporisorium	0	0	0	0	0	0	3	0	0	0	0	0	0	0	0	0	0	0	0	0	0	0	0	0	0	0	0	0	0	0	0	0	0	0	0	0	0	0	0	0
Sporopachydermia	0	0	0	0	0	0	0	0	0	0	0	0	0	0	0	0	0	0	0	0	0	2	0	0	0	0	0	0	0	0	0	0	0	0	0	0	0	0	0	0
Sporormiaceae	0	0	0	0	0	0	0	0	0	0	0	0	0	0	0	0	0	0	0	0	0	0	0	187	0	0	0	0	0	0	0	0	0	0	0	0	0	0	0	0
Sporormiella	0	0	0	4	0	2	0	0	0	1	0	0	0	0	0	0	0	0	0	0	0	0	0	0	0	0	0	0	0	0	0	0	0	0	0	0	0	0	0	0
Stigmina	0	0	0	0	0	0	0	0	0	0	0	0	0	0	0	0	0	0	0	0	0	0	0	0	0	0	0	0	5	0	0	0	0	0	0	0	0	0	0	0
Syncephalastrum	0	0	0	0	0	0	0	0	0	0	0	0	0	0	0	0	2	0	0	0	0	0	0	0	0	0	0	0	0	0	0	0	0	0	0	0	0	0	0	0
Talaromyces	0	0	0	0	0	0	0	0	0	0	0	0	0	0	0	0	0	0	0	0	0	22	0	857	0	0	0	0	0	0	0	148	0	0	0	0	0	0	0	0
Thelebolus	0	0	0	0	0	0	0	0	0	0	0	0	0	0	0	0	0	0	11	6333	0	4	80912	417	0	0	0	0	0	0	66535	14	73	101	0	1730	0	0	0	0
Tomentella	0	0	0	0	0	0	1	0	0	0	0	1	0	0	0	0	0	0	0	0	0	0	0	0	0	0	0	0	0	0	0	0	0	0	0	0	0	0	0	0
Toxicocladosporium	0	0	0	0	0	0	110	0	0	0	0	0	0	0	0	0	0	0	0	0	0	0	0	0	0	0	0	0	0	0	0	0	0	0	0	0	0	0	0	0
Trechispora	0	1	0	0	0	0	0	0	0	0	0	0	0	0	0	0	0	0	0	0	0	0	0	0	0	0	0	0	0	0	0	0	0	0	0	0	0	0	0	0
Trematosphaeria	0	0	0	23	0	7	0	0	0	0	0	3	0	0	0	0	0	0	0	0	0	0	0	0	0	0	0	0	0	0	0	0	0	0	0	0	0	0	0	0
Tremellaceae	0	0	0	0	0	0	0	0	0	0	0	0	0	0	0	0	0	423	0	0	0	0	0	0	0	0	0	0	0	0	0	11	0	0	0	0	0	0	0	0
Trichocladium	0	0	0	7	0	0	0	0	0	0	0	0	0	0	0	0	0	0	0	0	0	0	0	0	0	0	0	0	0	0	0	0	0	0	0	0	0	0	0	0
Unidentified	0	0	0	0	0	0	0	0	0	0	0	0	0	0	0	0	24	0	0	0	0	0	0	0	0	0	0	0	0	0	0	0	0	0	0	0	0	0	0	0
Unidentified_2	0	1	0	1	0	0	1	0	0	0	0	0	0	1	0	0	0	0	0	0	0	0	0	0	0	0	0	0	0	0	0	0	0	0	0	0	0	0	0	0
Ustilaginaceae	0	0	0	0	0	0	0	0	0	0	0	0	0	0	0	0	0	0	0	0	0	0	0	234	0	0	0	0	0	0	0	0	0	0	0	0	0	0	0	0
Vishniacozyma	0	0	0	0	0	0	0	0	0	0	0	0	0	0	0	0	0	0	0	0	0	0	0	133	0	0	0	0	0	0	0	0	0	0	0	0	0	0	0	0
Westerdykella	0	0	0	6	0	0	0	0	0	0	0	0	0	0	0	0	0	0	0	0	0	0	0	0	0	0	0	0	0	0	99	0	0	0	0	3	0	0	0	0
Xenodidymella	1	0	0	0	0	2	0	0	0	0	0	0	0	0	0	0	0	0	0	0	0	0	0	0	0	0	0	0	0	0	0	0	0	0	0	0	0	0	0	0
Xylariaceae	0	0	0	0	2	0	0	0	0	0	2	0	0	0	0	0	0	0	0	0	0	0	0	0	0	0	0	0	0	0	0	0	0	0	0	0	0	0	0	0
Zygosaccharomyces	0	0	0	0	0	0	0	0	0	0	0	0	0	0	0	0	0	0	0	0	0	0	0	0	0	0	0	0	0	6	0	0	0	0	0	0	0	0	0	0

## Sheet: Order
	Mesa samples														Tucson samples
Order	X17L	X24L	X29L	X31L	X33L	X34L	X35L	X36L	X37L	X38L	X39L	X40L	X41L	X43L	RT_GS	A_GS	BT_JR_1	CT	CT_2	CT_3	CT_4	PM_1	PM_2	PM_3	PM_4	PM_5	PM_6	PM_7	PM_8	BT_JR_2	BT_JR_3	CT_5	CT_6	A_JR	GH_M	K_R	PM_9	PM_10	PM_11	PM_12
Agaricales	0	0	0	0	0	1	0	0	0	0	1	0	0	0	0	0	0	0	0	299	0	0	0	3441	0	0	0	0	0	0	0	0	0	0	0	0	0	0	0	0
Agaricostilbales	0	0	0	0	0	0	0	0	0	0	0	0	0	0	0	0	0	0	0	0	0	0	0	165	0	0	0	0	0	0	0	0	0	0	0	0	0	0	0	0
Botryosphaeriales	0	2	1	2	0	4	0	0	1	1	3	8	0	1	0	0	17	49	0	0	0	0	0	5	0	0	0	0	0	0	0	0	58	0	0	0	0	0	0	0
Capnodiales	0	0	0	0	0	0	110	0	0	0	0	1	0	0	0	307	0	0	121	0	0	0	0	8644	0	0	0	0	20	88	0	0	8735	0	0	0	0	0	0	0
Chaetothyriales	0	0	0	0	0	0	0	0	0	0	0	0	0	1	0	0	0	0	0	0	0	0	0	0	0	0	0	0	0	0	0	0	0	42	0	0	0	0	0	233
Corticiales	0	0	0	0	0	0	0	0	0	0	0	0	0	0	2	0	0	0	0	0	0	0	0	0	0	0	0	0	0	0	0	0	0	0	0	0	0	0	0	0
Dothideales	0	1	0	4	1	0	0	0	0	1	0	0	0	0	3412	0	0	0	0	731	0	13	0	2274	0	0	0	0	0	0	0	0	1336	0	0	0	0	0	0	0
Dothideomycetes_ord_Incertae_sedis	0	2	0	0	0	0	0	0	1	0	0	1	0	0	0	0	0	0	0	0	0	0	0	0	0	0	0	0	0	0	0	0	0	0	0	0	0	0	0	0
Erysiphales	1	0	0	2	1	0	0	0	0	1	1	0	1	0	0	0	0	0	0	0	0	0	0	0	0	0	0	0	0	188	0	0	0	0	0	0	0	0	0	0
Erythrobasidiales	0	0	0	0	0	0	0	0	0	0	0	0	0	0	0	0	0	0	0	0	0	0	0	248	0	0	0	0	0	0	0	0	0	0	0	0	0	0	0	0
Eurotiales	0	0	0	1	0	0	0	0	0	0	0	0	0	1	0	0	11873	206	13376	3501	67378	41	953	3310	0	20	0	385	486	0	0	300	217	4633	2678	833	37983	0	0	0
Filobasidiales	0	0	0	0	0	0	0	0	0	0	0	0	0	0	0	0	9	16	59	56487	946	0	0	213	0	0	821	0	0	2349	0	24	19726	154	4250	2	0	0	0	0
Geastrales	0	0	0	0	0	0	0	0	0	0	0	0	0	0	0	0	0	0	0	0	0	0	0	0	0	0	0	0	0	0	0	0	0	82	0	0	0	0	0	0
Helotiales	1	0	0	0	0	0	0	0	0	0	1	1	0	0	0	0	0	0	0	0	0	0	0	246	0	0	0	4	0	0	0	0	0	0	0	0	0	0	0	0
Hymenochaetales	0	0	0	0	0	0	0	0	0	0	0	0	0	0	0	347	0	0	0	0	0	0	0	0	0	0	0	0	0	2200	0	0	0	0	0	0	1602	0	0	0
Hypocreales	0	0	0	0	0	0	0	0	0	0	0	0	0	0	0	0	0	0	0	0	494	0	194	2407	0	0	0	0	36	0	0	36	10	0	0	0	0	0	0	0
Lecanorales	6	1	2	0	5	4	7	8	2	1	6	10	8	1	0	0	0	0	0	0	0	0	0	0	0	0	0	0	0	0	0	0	0	0	0	0	0	0	0	0
Leotiomycetes	0	0	0	0	0	0	0	0	0	0	0	0	0	0	0	0	0	0	0	0	0	5	0	0	0	0	0	0	0	0	0	0	0	0	0	0	0	0	0	0
Lichinales	0	0	0	0	0	0	0	0	0	0	0	2	0	0	0	0	0	0	0	0	0	0	0	0	0	0	0	0	0	0	0	0	0	0	0	0	0	0	0	0
Malasseziales	0	0	0	0	0	0	0	0	0	0	0	0	0	0	0	0	5	0	0	0	0	14	408	0	40	0	0	0	0	0	0	0	0	0	0	0	0	649	532	0
Microascales	0	0	0	2	0	2	0	0	0	0	0	0	0	0	0	0	0	0	0	0	0	0	0	2	0	0	42	0	0	0	0	0	0	0	0	0	0	0	0	0
Microbotryomycetes	0	0	0	0	0	0	0	0	0	0	0	0	0	0	0	0	0	4	0	0	0	0	0	0	0	0	0	0	0	0	0	0	0	0	0	0	0	0	0	0
Mortierellales	0	2	0	12	0	0	0	0	0	0	0	0	0	0	0	0	0	0	0	0	0	0	0	0	0	0	0	0	0	0	0	0	0	0	0	0	0	0	0	0
Mucorales	0	0	0	25	0	0	0	0	0	0	0	0	0	0	0	0	13	0	12663	3651	45526	8	9338	6017	2	50	626	1500	499	2261	66	12426	26881	33524	29892	27672	23693	1062	0	605
Onygenales	0	0	0	0	9	434	3606	0	0	193	0	0	0	0	0	15702	7	0	5	0	9	10	7648	2465	148237	54130	108070	200923	163567	0	0	27	0	0	0	33	57001	77404	62143	150525
Pezizales	0	1	0	7	0	0	0	1	1	0	0	2	0	0	0	0	0	0	0	0	0	0	0	0	0	0	0	0	0	0	0	0	0	0	0	0	0	0	0	0
Pezizomycotina	0	0	0	0	0	0	0	0	0	0	0	0	0	0	0	0	0	0	0	0	0	0	0	0	0	0	0	0	0	0	0	0	0	0	0	26	0	0	0	0
Pleosporales	24	24	19	205	60	268	30	6	11	15	16	80	3	30	0	0	104951	98	5300	13248	16	30	36939	42674	254	41	664	1887	4839	1930	58069	160	961	0	0	3	789	0	0	0
Pneumocystidales	0	0	0	0	0	0	0	0	0	0	0	0	0	0	20250	0	13	0	0	0	0	2	0	0	0	6451	0	0	0	0	0	0	0	0	0	0	0	0	55237	18405
Polyporales	0	0	0	0	0	0	0	0	0	0	0	0	0	0	0	0	0	0	0	0	0	0	0	0	0	0	0	0	0	41	0	0	0	0	0	0	0	0	0	0
Pucciniales	0	0	0	0	1	0	0	0	0	1	0	1	0	0	0	0	0	0	0	0	0	0	0	0	0	0	0	0	0	0	0	0	0	0	0	0	0	0	0	0
Rhizophlyctidales	0	0	0	5	0	0	1	0	0	0	0	0	0	0	0	0	0	0	0	0	0	0	0	0	0	0	0	0	0	0	0	0	0	0	0	0	0	0	0	0
Saccharomycetales	0	0	0	0	0	0	0	0	0	0	0	0	0	0	111134	0	140	2592	17	0	0	69552	192	0	0	306	586	381	720	41431	40	71635	0	2981	0	14	0	18201	391	0
Sordariales	0	0	0	11	0	0	0	0	0	0	0	0	0	0	550	0	63	1796	0	2534	75869	0	15057	1443	0	75	0	0	0	3124	1539	170	4	14928	223608	5639	0	880	2	0
Spizellomycetales	0	0	0	11	0	0	0	0	0	0	0	0	0	0	0	0	0	0	0	0	0	0	0	0	0	0	0	0	0	0	0	0	0	0	0	0	0	0	0	0
Thelebolales	0	0	0	0	0	0	0	0	0	0	0	0	0	0	0	0	0	0	11	6333	0	4	0	417	0	0	0	0	0	0	66535	14	73	101	0	1730	0	0	0	0
Thelephorales	0	0	0	0	0	0	1	0	0	0	0	1	0	0	0	0	0	0	0	0	0	0	0	0	0	0	0	0	0	0	0	0	0	0	0	0	0	0	0	0
Trechisporales	0	1	0	0	0	0	0	0	0	0	0	0	0	0	0	0	0	0	0	0	0	0	0	0	0	0	0	0	0	0	0	0	0	0	0	0	0	0	0	0
Tremellales	0	0	0	0	0	0	0	0	0	0	0	0	0	0	6588	0	0	169844	3419	12801	0	0	0	497	0	41	1122	0	0	971	0	19163	165	3899	0	9	0	0	0	0
Unidentified	1	0	2	16	0	1	0	2	0	2	1	1	0	1	0	0	0	0	0	0	0	0	0	0	0	0	0	0	0	0	0	0	0	0	0	0	0	0	0	0
Unknown	0	0	0	0	0	0	0	0	0	0	0	0	0	0	0	66	4547	0	0	239	0	0	0	691	0	0	0	0	0	0	0	0	6	0	0	3	0	1031	0	328
Urocystidales	0	0	0	0	0	0	0	0	0	0	0	0	0	0	7	0	0	0	0	0	0	0	0	0	0	0	0	0	0	0	0	0	0	0	0	0	0	0	0	0
Ustilaginales	0	0	0	0	0	0	3	0	0	0	0	0	0	0	0	0	0	0	0	0	0	0	0	786	0	0	0	0	0	0	0	0	0	0	0	0	0	0	0	0
Valsariales	0	0	0	0	0	0	0	0	0	0	0	0	0	0	0	0	0	0	0	0	0	0	0	0	0	0	0	0	0	0	0	0	0	0	0	0	81	0	124	39
Xylariales	2	2	0	1	2	0	0	0	0	0	2	0	1	0	0	0	0	0	0	0	0	0	0	0	0	0	0	0	0	0	0	0	0	0	0	0	0	0	0	0

## Sheet: Functional assigments
Taxonomy	Taxonomic Level (FUNGuild)	Trophic Mode (FUNGuild)	Guild (FUNGuild)	Functional Assigment Animal>Plant>Other (literature search)	Main association Animal>Plant>Other (FUNGuild + literature search)	Citation Source (FUNGuild)	Citation Source (literature review)
Actinomucor	13	Saprotroph	Undefined Saprotroph	Animal Pathogen	Animal	Tedersoo L, et al. 2014. Science 346:e1256688 ((https://doi.org/10.1126/science.1256688))	Mahmud A, Lee R, Munfus-McCray D, Kwiatkowski N, Subramanian A, Neofytos D, Carroll K, Zhang SX. Actinomucor elegans as an emerging cause of Mucormycosis. J Clin Microbiol. 2012 Mar;50(3):1092-5. doi: 10.1128/JCM.05338-11. Epub 2012 Jan 11. PMID: 22205785; PMCID: PMC3295095. AND
Agaricaceae	9	Saprotroph	Undefined Saprotroph	NA	NA	Cannon PF, Kirk PM. 2007. Fungal Families of the World. CAB International, Cambridge (ISBN: 978-0851998275)	NA
Ajellomyces	13	Pathotroph-Saprotroph	Animal Pathogen-Undefined Saprotroph	Animal Pathogen	Animal	Cannon PF, Kirk PM. 2007. Fungal Families of the World. CAB International, Cambridge (ISBN: 978-0851998275); Tedersoo L, et al. 2014. Science 346:e1256688 ((https://doi.org/10.1126/science.1256688))	1. Seyedmousavi, S., Guillot, J., Tolooe, A., Verweij, P. E., & De Hoog, G. S. (2015). Neglected fungal zoonoses: hidden threats to man and animals. Clinical Microbiology and Infection, 21(5), 416-425. https://www.sciencedirect.com/science/article/pii/S1198743X15003250 2. Anstead GMSutton DA, Graybill JR.2012.Adiaspiromycosis Causing Respiratory Failure and a Review of Human Infections Due to Emm…
Ajellomycetaceae	9	Pathotroph-Saprotroph	Animal Pathogen-Undefined Saprotroph	NA	NA	Cannon PF, Kirk PM. 2007. Fungal Families of the World. CAB International, Cambridge (ISBN: 978-0851998275)	NA
Alternaria	13	Pathotroph-Saprotroph-Symbiotroph	Animal Pathogen-Endophyte-Plant Pathogen-Wood Saprotroph	Animal Pathogen	Animal	Duncan CG, Eslyn WE. 1966. Mycologia 58642-664; Seehann G, et al. 1975. List of Fungi in Soft-Rot Tissue Tests. Institute fur Holzbiologie und Holzschutz, Bundesforschungsanstalt fur Forst - und Holzwirtshaft, Hamburg - Lohbrugge, Germany; Tedersoo L, et al. 2014. Science 346:e1256688 ((https://doi.org/10.1126/science.1256688))	Fernandes, C., Casadevall, A., Gonçalves, T,. Mechanisms of Alternaria pathogenesis in animals and plants, FEMS Microbiology Reviews, Volume 47, Issue 6, November 2023, fuad061, https://doi.org/10.1093/femsre/fuad061
Amauroascus	13	Saprotroph		Soil Associated Saprotroph	Soil	Tedersoo L, et al. 2014. Science 346:e1256688 ((https://doi.org/10.1126/science.1256688))	Schoch CL, et al. NCBI Taxonomy: a comprehensive update on curation, resources and tools. Database (Oxford). 2020: baaa062. PubMed: 32761142 PMC: PMC7408187.
Antherospora	13	Pathotroph	Plant Pathogen	Plant Pathogen	Plant	Tedersoo L, et al. 2014. Science 346:e1256688 ((https://doi.org/10.1126/science.1256688))	Piątek, M., Lutz, M. & Chater, A.O. Cryptic diversity in the Antherospora vaillantii complex on Muscari species. IMA Fungus 4, 5–19 (2013). https://doi.org/10.5598/imafungus.2013.04.01.02
Anthracocystis	13	Pathotroph	Plant Pathogen	Plant Pathogen	Plant	Tedersoo L, et al. 2014. Science 346:e1256688 ((https://doi.org/10.1126/science.1256688))	1. Piątek, M., Lutz, M., & Yorou, N. S. (2015). A molecular phylogenetic framework for Anthracocystis (Ustilaginales), including five new combinations (inter alia for the asexual Pseudozyma flocculosa), and description of Anthracocystis grodzinskae sp. nov. Mycological Progress, 14, 1-15. Rojas, E. C., Jensen, B., Jørgensen, H. J., Latz, M. A., Esteban, P., Ding, Y., & Collinge, D. B. (2020). Sel…
Arthroxylaria	13	Saprotroph	Undefined Saprotroph	Dung Saprotroph	Dung	Tedersoo L, et al. 2014. Science 346:e1256688 ((https://doi.org/10.1126/science.1256688))	Seifert, K. A., Gams, W., & Louis-Seize, G. (2002). Arthroxylaria elegans, a new coprophilous anamorphic fungus allied with the Xylariaceae, with notes on the genus Bisporostilbella. Czech Mycology, 53(4), 297-307.
Articulospora	13	Saprotroph	Undefined Saprotroph	Unknown/Aquatic	Unknown	Tedersoo L, et al. 2014. Science 346:e1256688 ((https://doi.org/10.1126/science.1256688))	Seena, S., Marvanova, L., Letourneau, A., & Bärlocher, F. (2018). Articulospora–Phylogeny vs morphology. Fungal Biology, 122(10), 965-976.
Ascobolus	13	Saprotroph	Dung Saprotroph-Wood Saprotroph	Dung Saprotroph	Dung	Duncan CG, Eslyn WE. 1966. Mycologia 58:642-645 ((https://doi.org/10.2307/3757045)); Bell A. 1983. Dung Fungi: An Illustrated Guide to Coprophilous Fungi in New Zealand. Victoria University Press, Wellington (ISBN: 978-0864730015); Tedersoo L, et al. 2014. Science 346:e1256688 ((https://doi.org/10.1126/science.1256688))	Sarrocco, S. (2016). Dung‐inhabiting fungi: a potential reservoir of novel secondary metabolites for the control of plant pathogens. Pest management science, 72(4), 643-652.
Ascomycota	NA	NA	NA	NA	NA	NA	1. Hu, Z., Zhu, Y., Chen, J., Chen, J., Li, C., Gao, Z., ... & Liu, L. (2022). Sesquiterpenoids with phytotoxic and antifungal activities from a pathogenic fungus Aspergillus alabamensis. Journal of Agricultural and Food Chemistry, 70(38), 12065-12073. 2. Balajee SA, Baddley JW, Peterson SW, Nickle D, Varga J, Boey A, Lass-Flörl C, Frisvad JC, Samson RA; ISHAM Working Group on A. terreus. Aspergi…
Ascotricha	13	Saprotroph	Undefined Saprotroph_rare human pathonge	Animal Pathogen	Animal	Tedersoo L, et al. 2014. Science 346:e1256688 ((https://doi.org/10.1126/science.1256688))	Khan, Z., Ahmad, S., Jeragh, A., Alfouzan, W., Al Foudri, H., Hassan, N., ... & Varghese, S. (2019). First isolation of Ascotricha chartarum from bronchoalveolar lavage of two patients with pulmonary infections. New microbes and new infections, 28, 11-16.
Aspergillus	NA	NA	Animal Path	Animal Pathogen	Animal	NA	Dagenais TR, Keller NP. Pathogenesis of Aspergillus fumigatus in Invasive Aspergillosis. Clin Microbiol Rev. 2009 Jul;22(3):447-65. doi: 10.1128/CMR.00055-08. PMID: 19597008; PMCID: PMC2708386.
Aureobasidium	13	Pathotroph-Saprotroph-Symbiotroph	Animal Pathogen-Endophyte-Epiphyte-Plant Pathogen-Undefined Saprotroph	Animal Pathogen	Animal	Costa IPMW, et al. 2012. Mycotaxon 119:e26 ((http://mycotaxon.com/resources/checklists/costa_v119_checklist.pdf)); Tedersoo L, et al. 2014. Science 346:e1256688 ((https://doi.org/10.1126/science.1256688)); Wachowska U, GÅ‚owacka K. 2014. BioControl 59:635-645 ((https://doi.org/10.1007/s10526-014-9596-5)); Irinyia L, et al. 2016. Fungal Biology 120:125-136 ((https://doi.org/10.1016/j.funbio.2015.0…	NA
Auxarthron	13	Saprotroph	Undefined Saprotroph_nail	Animal Pathogen	Animal	Tedersoo L, et al. 2014. Science 346:e1256688 ((https://doi.org/10.1126/science.1256688))	Vit Hubka, Stanislava Dobiasova, Pavlina Lyskova, Nada Mallatova, Jana Chlebkova, Magdalena Skorepova, Alena Kubatova, Radim Dobias, Milada Chudickova, Miroslav Kolarik, Auxarthron ostraviense sp. nov., and A. umbrinum associated with non-dermatophytic onychomycosis, Medical Mycology, Volume 51, Issue 6, August 2013, Pages 614–624,
Bambusaria	13	Saprotroph	Wood Saprotroph	Plant/Wood Saprotroph	Plant	Jaklitsch WM, et al. 2015. Fungal Diversity 73:159-202 ((https://doi.org/10.1007/s13225-015-0330-0))	Jaklitsch, W.M., Fournier, J., Dai, D.Q. et al. Valsaria and the Valsariales . Fungal Diversity 73, 159–202 (2015). https://doi.org/10.1007/s13225-015-0330-0
Bimuria	13	Saprotroph	Undefined Saprotroph	Plant Saprotroph	Plant	Tedersoo L, et al. 2014. Science 346:e1256688 ((https://doi.org/10.1126/science.1256688))	Bimuria omanensis sp. nov. (Didymosphaeriaceae, Pleosporales) from Omanhttps://www.ncbi.nlm.nih.gov/pmc/articles/PMC6594670/
Bipolaris	13	Pathotroph	Plant Pathogen/can be human too	Animal Pathogen	Animal	Tedersoo L, et al. 2014. Science 346:e1256688 ((https://doi.org/10.1126/science.1256688))	Nath, R., Barua, S., Barman, J. et al. Subcutaneous Mycosis Due to Cladosporium cladosporioides and Bipolaris cynodontis from Assam, North-East India and Review of Published Literature. Mycopathologia 180, 379–387 (2015). https://doi.org/10.1007/s11046-015-9926-x
Bisifusarium	NA	NA	NA	Animal Pathogen	Animal	NA	Brent, G., Abdul‐Wahab, A., Borman, A. M., Ferguson, L., Ferreras‐Antolin, L., Ho, B., ... & Mansoor, N. (2023). Disseminated Bisifusarium infection following toxic epidermal necrolysis in a child with B‐cell acute lymphoblastic leukemia. Pediatric Dermatology, 40(3), 503-506.
Bovista	13	Saprotroph	Soil Saprotroph	Soil Associated Saprotroph	Soil	Grgurinovic CA, Simpson JA. 2001. Fungal Diversity 8:97-127 ((http://www.fungaldiversity.org/fdp/sfdp/FD_8_97-127.pdf)); Tedersoo L, et al. 2014. Science 346:e1256688 ((https://doi.org/10.1126/science.1256688))	NA
Calophoma	13	Pathotroph	Plant Pathogen	Plant Associated	Plant	Chen C, et al. 2015. Fungal Biology 120:1291-1322 ((https://doi.org/10.1016/j.funbio.2015.09.013))	Špetík, M., Eichmeier, A., Burgová, J., Groenewald, J. Z., & Crous, P. W. (2023). Calophoma clematidina causing leaf spot and wilt on Clematis plants in the Czech Republic. Plant Disease, 107(6), 1952.
Candida	13	Pathotroph-Saprotroph-Symbiotroph	Animal Pathogen-Endophyte-Endosymbiont-Epiphyte-Soil Saprotroph-Undefined Saprotroph	Animal Pathogen	Animal	Manolakaki D, et al. 2010. Virulence. 1: 367-375 ((https://doi.org/10.4161/viru.1.5.12796)); Mekbib SB, et al. 2011. Tropical Plant Pathology 36:233-240 ((https://doi.org/10.1590/S1982-56762011000400004))	NA
Catenulomyces	NA	NA	NA	Rock Associated	Other	NA	Crous PW, Schumacher RK, Akulov A, Thangavel R, Hernández-Restrepo M, Carnegie AJ, Cheewangkoon R, Wingfield MJ, Summerell BA, Quaedvlieg W, Coutinho TA, Roux J, Wood AR, Giraldo A, Groenewald JZ. New and Interesting Fungi. 2. Fungal Syst Evol. 2019 Jun;3:57-134. doi: 10.3114/fuse.2019.03.06. Epub 2019 Feb 5. PMID: 32467898; PMCID: PMC7235984.
Cercophora	13	Saprotroph	Dung Saprotroph	Dung Saprotroph	Dung	Bell A. 1983. Dung Fungi: An Illustrated Guide to Coprophilous Fungi in New Zealand. Victoria University Press, Wellington (ISBN: 978-0864730015)	Leite Jr, D. P., Tadano, T., Pereira, R. S., Souza, J. V. R. D., Yamamoto, A. C. A., Martins, E. R., ... & Paula, C. R. (2022). Neotropical micodiversity of Mato Grosso, central region of Brazil: Ethnomicological aspects and systematic research of the literature.
Cercospora	13	Pathotroph	Plant Pathogen	Animal Pathogen	Animal	The American Phytopathological Society Common Names of Plant Diseases ((http://www.apsnet.org/publications/commonnames/Pages/default.aspx))	Lie-kian-joe, L. K. J., Eng, N. I. T., KERTOPATI, S., & Emmons, C. W. (1957). A new verrucous mycosis caused by Cercospora apii. AMA Archives of Dermatology, 75(6), 864-870.
Chaetomella	13	Saprotroph	Undefined Saprotroph	Plant Saprotroph	Plant	Tedersoo L, et al. 2014. Science 346:e1256688 ((https://doi.org/10.1126/science.1256688))	Gangadevi, V., Muthumary, J. A Novel Endophytic Taxol-Producing Fungus Chaetomella raphigera Isolated From a Medicinal Plant, Terminalia arjuna . Appl Biochem Biotechnol 158, 675–684 (2009). https://doi.org/10.1007/s12010-009-8532-0
Chaetomiaceae	NA	NA	NA		NA	NA	FAMILY
Chaetomium	NA	NA	NA	Animal Pathogen	Animal	NA	Mhmoud NA, Santona A, Fiamma M, Siddig EE, Deligios M, et al. (2019) Chaetomium atrobrunneum causing human eumycetoma: The first report. PLOS Neglected Tropical Diseases 13(5): e0007276. https://doi.org/10.1371/journal.pntd.0007276
Chaetosphaeronema	NA	NA	NA	Animal Pathogen	Animal	NA	Chowdhary A, Perfect J, de Hoog GS. Black Molds and Melanized Yeasts Pathogenic to Humans. Cold Spring Harb Perspect Med. 2014 Nov 10;5(8):a019570. doi: 10.1101/cshperspect.a019570. PMID: 25384772; PMCID: PMC4526721.
Chrysosporium	NA	NA	NA	Animal Pathogen	Animal	NA	Anstead GMSutton DA, Graybill JR.2012.Adiaspiromycosis Causing Respiratory Failure and a Review of Human Infections Due to Emmonsia and Chrysosporium spp. J Clin Microbiol50:.https://doi.org/10.1128/jcm.00226-11
Chytridiomycota	NA	NA	NA	Animal Pathogen	Animal	NA	PHYLUM
Circinella	13	Saprotroph	Undefined Saprotroph	Animal Pathogen	Animal	Esslinger TL. 2014. North Dakota State University ((http://www.ndsu.edu/pubweb/~esslinge/chcklst/chcklst7.htm))	Walther, G., Wagner, L., & Kurzai, O. (2019). Updates on the Taxonomy of Mucorales with an Emphasis on Clinically Important Taxa. Journal of Fungi, 5(4), 106. https://doi.org/10.3390/jof5040106
Cladosporium	NA	NA	NA	Animal Pathogen	Animal	NA	Sandoval-Denis M, Gené J, Sutton DA, Wiederhold NP, Cano-Lira JF, Guarro J. New species of Cladosporium associated with human and animal infections. Persoonia. 2016 Jun;36:281-98. doi: 10.3767/003158516X691951. Epub 2016 May 24. PMID: 27616793; PMCID: PMC4988372.
Clarireedia	13	Pathotroph	Plant Pathogen	Plant Pathogen	Animal	Catalina S-S, et al. 2018. Fungal Biology 122:761-773 ((https://doi.org/10.1016/j.funbio.2018.04.004))	Salgado-Salazar, C., Beirn, L. A., Ismaiel, A., Boehm, M. J., Carbone, I., Putman, A. I., ... & Crouch, J. A. (2018). Clarireedia: A new fungal genus comprising four pathogenic species responsible for dollar spot disease of turfgrass. Fungal biology, 122(8), 761-773.
Coccidioides	13	Pathotroph-Saprotroph	Animal Pathogen-Soil Saprotroph	Animal Pathogen	Animal	Tedersoo L, et al. 2014. Science 346:e1256688 ((https://doi.org/10.1126/science.1256688)); https://www.cdc.gov ((https://www.cdc.gov))	NA
Comoclathris	13	Saprotroph	Undefined Saprotroph	Plant Associated	Plant	Tedersoo L, et al. 2014. Science 346:e1256688 ((https://doi.org/10.1126/science.1256688))	Xu R, Su W, Wang Y, Tian S, Li Y, Phukhamsakda C. ﻿Morphological characteristics and phylogenetic evidence reveal two new species and the first report of Comoclathris (Pleosporaceae, Pleosporales) on dicotyledonous plants from China. MycoKeys. 2024 Jan 12;101:95-112. doi: 10.3897/mycokeys.101.113040. PMID: 38250088; PMCID: PMC10799302.
Coniothyrium	13	Pathotroph-Saprotroph	Plant Pathogen-Wood Saprotroph	Animal Pathogen	Animal	Duncan CG, Eslyn WE. 1966. Mycologia 58642-664 ((https://doi.org/10.2307/3757045)); Nilsson T. 1973. Studia Forestalia Suecica 104:1-40 ((https://pub.epsilon.slu.se/5711/)); Seehann G, et al. 1975. List of Fungi in Soft-Rot Tissue Tests. Institute fur Holzbiologie und Holzschutz, Bundesforschungsanstalt fur Forst - und Holzwirtshaft, Hamburg - Lohbrugge, Germany; The American Phytopathological So…	Siu, K., & Izumi, A. K. (2004). Caused by Coniothyrium. Cutis, 73, 127-130.
Coprinellus	13	Saprotroph	Undefined Saprotroph	Animal/Dung Saprotroph	Animal	Tedersoo L, et al. 2014. Science 346:e1256688 ((https://doi.org/10.1126/science.1256688))	Lu, X., Wang, X., Zhang, L. et al. Rare Fungal Keratitis Caused by Coprinellus Radians. Mycopathologia 185, 389–394 (2020). https://doi.org/10.1007/s11046-019-00414-y
Cordyceps	NA	NA	NA	Entomopathogen	Other	NA	Shrestha, B., Tanaka, E., Hyun, M. W., Han, J. G., Kim, C. S., Jo, J. W., ... & Sung, G. H. (2016). Coleopteran and lepidopteran hosts of the entomopathogenic genus Cordyceps sensu lato. Journal of Mycology, 2016(1), 7648219.
Cryptococcus	13	Pathotroph-Saprotroph-Symbiotroph	Animal Pathogen-Endophyte-Epiphyte-Undefined Saprotroph	Animal Pathogen	Animal	Andrews JH, et al. 1983. Phytopathology 73:228-234 ((https://doi.org/10.1094/Phyto-73-228)); Kurtzman CP, et al. (eds.) 2011. The Yeasts, a Taxonomic Study. Fifth Edition. Vols 1-3. Elsevier, San Diego (ISBN: 9780444521491)	Seyedmousavi, S., Guillot, J., Tolooe, A., Verweij, P. E., & De Hoog, G. S. (2015). Neglected fungal zoonoses: hidden threats to man and animals. Clinical Microbiology and Infection, 21(5), 416-425.
Curvibasidium	NA	NA	NA	Plant/Wood Saprotroph	Plant	NA	Sampaio JP, Golubev WI, Fell JW, Gadanho M, Golubev NW. Curvibasidium cygneicollum gen. nov., sp. nov. and Curvibasidium pallidicorallinum sp. nov., novel taxa in the Microbotryomycetidae (Urediniomycetes), and their relationship with Rhodotorula fujisanensis and Rhodotorula nothofagi. Int J Syst Evol Microbiol. 2004 Jul;54(Pt 4):1401-1407. doi: 10.1099/ijs.0.03037-0. PMID: 15280321.
Curvularia	13	Pathotroph	Plant Pathogen	Animal Pathogen	Animal	Tedersoo L, et al. 2014. Science 346:e1256688 ((https://doi.org/10.1126/science.1256688))	Samaddar, A., Shrimali, T., Tiwari, S., & Sharma, A. (2023). First report of human infection caused by Curvularia warraberensis, manifesting as invasive sinusitis with intracranial involvement. Journal of Medical Mycology, 33(1), 101337.
Cyberlindnera	NA	NA	NA	Animal Pathogen	Animal	NA	Al‐Sweih, N., Ahmad, S., Khan, S., Joseph, L., Asadzadeh, M., & Khan, Z. (2019). Cyberlindnera fabianii fungaemia outbreak in preterm neonates in Kuwait and literature review. Mycoses, 62(1), 51-61.
Desertella	NA	NA	NA	Endophyte	Plant	NA	Mohammadi, M., & Stanghellini, M. E. (2024). Two novel heat-tolerant, culturable rhizosphere-inhabiting, plant growth-promoting ascomycete fungi associated with native plants in desert habitats of southwestern USA. Ecological Genetics and Genomics, 32, 100265.
Dichotomocladium	13	Saprotroph	Undefined Saprotroph	Dung Saprotroph	Dung	Tedersoo L, et al. 2014. Science 346:e1256688 ((https://doi.org/10.1126/science.1256688))	Gerald L. Benny. (1995) Observations on Thamnidiaceae. VII. Helicostylum and a new genus Kirkia. Mycologia 87:2, pages 253-264.
Didymella	13	Pathotroph-Saprotroph	Animal Pathogen-Plant Pathogen-Undefined Saprotroph	Animal Pathogen	Animal	Tedersoo L, et al. 2014. Science 346:e1256688 ((https://doi.org/10.1126/science.1256688))	Salehi, M., Zibafar, E., Mahmoudi, S., Hashemi, S. J., Gatmiri, S. M., Shoar, M. G., ... & Ghazvini, R. D. (2019). First report of invasive pulmonary infection by Didymella microchlamydospora and successful treatment with voriconazole. Clinical Microbiology and Infection, 25(3), 392-393.
Didymocrea	NA	NA	NA	Plant/Bark Saprotroph	Plant	NA	Dubey, R. Didymocrea leucaenae: A new record to Indian mycoflora.
Dioszegia	NA	NA	NA	Endophyte	Plant	NA	Qiao YZ, Liu S, Niu QH, Hui FL. ﻿Three new Dioszegia species (Bulleribasidiaceae, Tremellales) discovered in the phylloplane in China. MycoKeys. 2024 Feb 2;101:313-328. doi: 10.3897/mycokeys.101.117174. PMID: 38343719; PMCID: PMC10858432.
Diplodia	13	Pathotroph-Saprotroph-Symbiotroph	Epiphyte-Plant Pathogen-Wood Saprotroph	Plant Associated	Plant	Duncan CG, Eslyn WE. 1966. Mycologia 58:642-645 ((https://doi.org/10.2307/3757045)); Carisse O, et al. 2000.Phytopathology 90:31-37 ((https://doi.org/10.1094/PHYTO.2000.90.1.31))	NA
Disciseda	13	Saprotroph	Soil Saprotroph	Soil Associated Saprotroph	Soil	Grgurinovic CA, Simpson JA. 2001. Fungal Diversity 8:97-127 ((http://www.fungaldiversity.org/fdp/sfdp/FD_8_97-127.pdf)); Tedersoo L, et al. 2014. Science 346:e1256688 ((https://doi.org/10.1126/science.1256688))	da Silva, B. D. B. (2014). New records of Disciseda (Agaricales, Fungi) in the semiarid regions of Northeast Brazil1. The Journal of the Torrey Botanical Society, 141(4), 353-362.
Dothideomycetes	NA	NA	NA	NA	NA	NA	CLASS
Dothioraceae	NA	NA	NA	NA	NA	NA	FAMILY
Ellisomyces	13	Saprotroph	Undefined Saprotroph	Dung Saprotroph	Dung	Tedersoo L, et al. 2014. Science 346:e1256688 ((https://doi.org/10.1126/science.1256688))	Walther, G., Wagner, L., & Kurzai, O. (2019). Updates on the Taxonomy of Mucorales with an Emphasis on Clinically Important Taxa. Journal of Fungi, 5(4), 106. https://doi.org/10.3390/jof5040106
Enterocarpus	13	Saprotroph	Undefined Saprotroph	Soil Associated Saprotroph	Soil	Tedersoo L, et al. 2014. Science 346:e1256688 ((https://doi.org/10.1126/science.1256688))	Jin, Q., Zhang, Y., Ma, Y., Sun, H., Guan, Y., Liu, Z., ... & Wang, Q. (2022). The composition and function of the soil microbial community and its driving factors before and after cultivation of Panax ginseng in farmland of different ages. Ecological Indicators, 145, 109748.
Epicoccum	13	Pathotroph-Saprotroph-Symbiotroph	Endophyte-Fungal Parasite-Lichen Parasite-Plant Pathogen-Wood Saprotroph	Animal Pathogen	Animal	Nilsson T. 1973. Studia Forestalia Suecica 104:1-40 ((https://pub.epsilon.slu.se/5711/)); Seehann G, et al. 1975. List of Fungi in Soft-Rot Tissue Tests. Institute fur Holzbiologie und Holzschutz, Bundesforschungsanstalt fur Forst - und Holzwirtshaft, Hamburg - Lohbrugge, Germany; Costa IPMW, et al. 2012. Mycotaxon 119:e26 ((http://mycotaxon.com/resources/checklists/costa_v119_checklist.pdf)); Te…	Charron, T. L., Gill, M. A., Filkins, L. M., Rajaram, V., Wysocki, C. A., & Whittemore, B. A. (2022). Obstructive hydrocephalus and intracerebral mass secondary to Epicoccum Nigrum. Medical Mycology Case Reports, 35, 18-21.
Erysiphe	13	Pathotroph	Plant Pathogen	Plant Pathogen	Plant	Tedersoo L, et al. 2014. Science 346:e1256688 ((https://doi.org/10.1126/science.1256688))	Matić S, Caruso AG, D’Errico C, Botto CS, Noris E, et al. (2024) Powdery mildew caused by Erysiphe corylacearum: An emerging problem on hazelnut in Italy. PLOS ONE 19(5): e0301941. https://doi.org/10.1371/journal.pone.0301941
Erythrobasidium	NA	NA	NA	Plant Associated	Plant	NA	Lu YF, Chai CY, Hui FL. Two new Erythrobasidium species inhabiting the phyllosphere discovered in the Baotianman Nature Reserve in China. Front Microbiol. 2024 Feb 6;15:1287984. doi: 10.3389/fmicb.2024.1287984. PMID: 38380097; PMCID: PMC10876860.
Euoidium	NA	NA	NA	Plant Pathogen	Plant	NA	Hoshi, H., Sato, Y., Kagiwada, S. et al. First report of powdery mildew on zinnia, blue torenia, dahurian patrinia and scoparia caused by genus Euoidium in Japan. J Gen Plant Pathol 79, 89–95 (2013). https://doi.org/10.1007/s10327-012-0425-3
Eurotiales	NA	NA	NA		NA	NA
Filobasidium	13	Saprotroph	Undefined Saprotroph	Animal Pathogen	Animal	Kurtzman CP, et al. (eds.) 2011. The Yeasts, a Taxonomic Study. Fifth Edition. Vols 1-3. Elsevier, San Diego (ISBN: 9780444521491)	Pan W, Liao W, Hagen F, Theelen B, Shi W, Meis JF, Boekhout T. Meningitis caused by Filobasidium uniguttulatum: case report and overview of the literature. Mycoses. 2012 Mar;55(2):105-9. doi: 10.1111/j.1439-0507.2011.02054.x. Epub 2011 Jul 6. PMID: 21729175.
Fungi	NA	NA	NA		NA	NA	NA
Fusarium	13	Pathotroph-Saprotroph-Symbiotroph	Animal Pathogen-Endophyte-Lichen Parasite-Plant Pathogen-Soil Saprotroph-Wood Saprotroph	Animal Pathogen	Animal	Duncan CG, Eslyn WE. 1966. Mycologia 58:642-664 ((https://doi.org/10.2307/3757045)); Seehann G, et al. 1975. List of Fungi in Soft-Rot Tissue Tests. Institute fur Holzbiologie und Holzschutz, Bundesforschungsanstalt fur Forst - und Holzwirtshaft, Hamburg - Lohbrugge, Germany; Costa IPMW, et al. 2012. Mycotaxon 119:e26 ((http://mycotaxon.com/resources/checklists/costa_v119_checklist.pdf)); Tederso…	Cighir, A., Mare, A. D., Vultur, F., Cighir, T., Pop, S. D., Horvath, K., & Man, A. (2023). Fusarium spp. in Human Disease: Exploring the Boundaries between Commensalism and Pathogenesis. Life, 13(7), 1440. https://doi.org/10.3390/life13071440
Fusicolla	NA	NA	NA	Animal Associated	Animal	NA	Zhong M, Xiong Y, Zhao J, Gao Z, Ma J, Wu Z, Song Y, Hong X. Candida albicans disorder is associated with gastric carcinogenesis. Theranostics. 2021 Mar 5;11(10):4945-4956. doi: 10.7150/thno.55209. PMID: 33754037; PMCID: PMC7978306.
Geastrum	13	Saprotroph	Undefined Saprotroph	Unknown	Unknown	Grgurinovic CA, Simpson JA. 2001. Fungal Diversity 8:97-127 ((http://www.fungaldiversity.org/fdp/sfdp/FD_8_97-127.pdf)); Cannon PF, Kirk PM. 2007. Fungal Families of the World. CAB International, Cambridge (ISBN: 978-0851998275); Tedersoo L, et al. 2014. Science 346:e1256688 ((https://doi.org/10.1126/science.1256688))	NA
Gymnascella	13	Pathotroph-Saprotroph-Symbiotroph	Animal Pathogen-Ericoid Mycorrhizal-Undefined Saprotroph	Animal Pathogen	Animal	Dalpe Y. 1989. New Phytologist 113:523-527 ((https://doi.org/10.1111/j.1469-8137.1989.tb00364.x)); Tedersoo L, et al. 2014. Science 346:e1256688 ((https://doi.org/10.1126/science.1256688)); Irinyi L, et al. 2015. Medical Mycology 53:313-337 ((https://doi.org/10.1093/mmy/myv008))	NA
Gymnoascaceae	9	Saprotroph	Dung Saprotroph-Plant Saprotroph	NA	NA	Cannon PF, Kirk PM. 2007. Fungal Families of the World. CAB International, Cambridge (ISBN: 978-0851998275)	FAMILY
Gymnoascus	13	Saprotroph	Undefined Saprotroph	Soil Associated Saprotroph	Soil	Tedersoo L, et al. 2014. Science 346:e1256688 ((https://doi.org/10.1126/science.1256688))	Zhou, N., Zhang, Y., Liu, F., & Cai, L. (2016). Halophilic and thermotolerant Gymnoascus species from several special environments, China. Mycologia, 108(1), 179–191. https://doi.org/10.3852/15-086
Hanseniaspora	NA	NA	NA	Animal Associated	Animal	NA	Pinto, T. N., Oliveira, L. M., Da Costa, G. L., Costa, N. S., Francisco, E. C., Pinto, T. C., & Oliveira, M. M. (2024). Detection of Hanseniaspora opuntiae in anovaginal samples of pregnant women in Rio de Janeiro, Brazil—a case report. Frontiers in Cellular and Infection Microbiology, 14, 1394663.
Helgardia	NA	NA	NA	Plant Pathogen	Plant	NA	Crous, P. W., Braun, U., McDonald, B. A., Lennox, C. L., Edwards, J., Mann, R. C., ... & Groenewald, J. Z. (2021). Redefining genera of cereal pathogens: Oculimacula, Rhynchosporium and Spermospora. Fungal systematics and evolution, 7(1), 67-98.
Holocotylon	13	Saprotroph	Undefined Saprotroph	Unknown	Unknown	Tedersoo L, et al. 2014. Science 346:e1256688 ((https://doi.org/10.1126/science.1256688))	NA
Homortomyces	NA	NA	NA	Plant Pathogen	Plant	NA	Crous, P.W., Groenewald, J.Z., Lombard, L. et al. Homortomyces gen. nov., a new dothidealean pycnidial fungus from the Cradle of Humankind. IMA Fungus 3, 109–115 (2012). https://doi.org/10.5598/imafungus.2012.03.02.02
Humicola	NA	NA	NA	Animal Pathogen	Animal	NA	Burns N, Arthur I, Leung MKetharanathan S, Sandoval-Denis M, Gené J, Guarro J, Chakera A2015.Humicola sp. as a Cause of Peritoneal Dialysis-Associated Peritonitis. J Clin Microbiol53:.https://doi.org/10.1128/jcm.01253-15
Hypocreales	NA	NA	NA	NA	NA	NA	ORDER
Kazachstania	NA	NA	NA	Animal Pathogen	Animal	NA	Kaeuffer C, Baldacini M, Ruge T, Ruch Y, Zhu YJ, De Cian M, Philouze G, Bachellier P, Denis J, Lefebvre N, Schneider F, Hansmann Y, Letscher-Bru V, Herbrecht R, Sabou M, Danion F. Fungal Infections Caused by Kazachstania spp., Strasbourg, France, 2007-2020. Emerg Infect Dis. 2022 Jan;28(1):29-34. doi: 10.3201/eid2801.211543. PMID: 34932452; PMCID: PMC8714217.
Keissleriella	13	Saprotroph	Undefined Saprotroph	Plant Saprotroph, Mycoparasite	Plant	Tedersoo L, et al. 2014. Science 346:e1256688 ((https://doi.org/10.1126/science.1256688))	NA
Kluyveromyces	13	Saprotroph-Symbiotroph	Endophyte-Undefined Saprotroph	Animal Pathogen	Animal	James TY, et al. 2006. Nature 443:818-822 ((https://doi.org/10.1038/nature05110)); Costa IPMW, et al. 2012. Mycotaxon 119:e26 ((http://mycotaxon.com/resources/checklists/costa_v119_checklist.pdf))	Seth-Smith, H. M. B., Büchler, A. C., Hinic, V., Medinger, M., Widmer, A. F., & Egli, A. (2020). Bloodstream infection with Candida kefyr/Kluyveromyces marxianus: case report and draft genome. Clinical Microbiology and Infection, 26(4), 522-524.
Kondoa	NA	NA	NA	Endophyte	Plant	NA	Cheng, C., Zhang, Y., Zhang, L., Guo, J., Xu, S., Gao, P., ... & Liu, Z. (2024). Succession of tissue microbial community during oat developmental. Heliyon, 10(9).
Kurtzmanomyces	NA	NA	NA	Endophyte	Plant	NA	Cui L, Noushahi HA, Zhang Y, Liu J, Cosoveanu A, Liu Y, Yan L, Zhang J, Shu S. Endophytic Fungal Community of Huperzia serrata: Diversity and Relevance to the Production of Huperzine A by the Plant Host. Molecules. 2021 Feb 8;26(4):892. doi: 10.3390/molecules26040892. PMID: 33567664; PMCID: PMC7914787.
Laetisaria	13	Pathotroph	Plant Pathogen	Animal Pathogen	Animal	Tedersoo L, et al. 2014. Science 346:e1256688 ((https://doi.org/10.1126/science.1256688))	Dudeja, L., Jeganathan, L., Prajna, N., & Prajna, L. (2018). Fungal keratitis caused by laetisaria arvalis. Indian Journal of Medical Microbiology, 36(1) doi:https://doi.org/10.4103/ijmm.IJMM_15_532
Lectera	13	Pathotroph	Plant Pathogen	Plant Pathogen	Plant	Tedersoo L, et al. 2014. Science 346:e1256688 ((https://doi.org/10.1126/science.1256688))	Cannon, P., Buddie, A., Bridge, P., de Neergaard, E., Lübeck, M., & Askar, M. (2012). Lectera, a new genus of the Plectosphaerellaceae for the legume pathogen Volutella colletotrichoides. MycoKeys, 3, 23-36.
Lepidosphaeria	13	Saprotroph	Undefined Saprotroph	Plant Pathogen	Plant	Tedersoo L, et al. 2014. Science 346:e1256688 ((https://doi.org/10.1126/science.1256688))	Roustaee, A., Costes, S., Dechamp‐Guillaume, G., & Barrault, G. (2000). Phenotypic variability of Leptosphaeria lindquistii (anamorph: Phoma macdonaldii), a fungal pathogen of sunflower. Plant Pathology, 49(2), 227-234.
Linnemannia	NA	NA	NA		Soil	NA	Telagathoti, A., Probst, M., & Peintner, U. (2021). Habitat, snow-cover and soil pH, affect the distribution and diversity of mortierellaceae species and their associations to bacteria. Frontiers in microbiology, 12, 669784.
Magnusiomyces	NA	NA	NA	Animal Pathogen	Animal	NA	Zhu, M., Yan, L., de Hoog, S., Liao, W., Zhang, H., Zhao, R., & Deng, S. (2021). Invasive infections due to Magnusiomyces capitatus: case report and review of its prevalence in China. Mycology, 13(1), 76–80. https://doi.org/10.1080/21501203.2021.2000059
Malassezia	13	Pathotroph-Saprotroph	Animal Pathogen-Undefined Saprotroph	Animal Pathogen	Animal	Kurtzman CP, et al. (eds.) 2011. The Yeasts, a Taxonomic Study. Fifth Edition. Vols 1-3. Elsevier, San Diego (ISBN: 9780444521491); Findley K, et al. 2013. Nature 498:367-370 ((https://doi.org/10.1038/nature12171))	NA
Microascaceae	9	Pathotroph-Saprotroph-Symbiotroph	Animal Pathogen-Endophyte-Plant Pathogen-Undefined Saprotroph	NA	NA	Cannon PF, Kirk PM. 2007. Fungal Families of the World. CAB International, Cambridge (ISBN: 978-0851998275)	NA
Microdiplodia	NA	NA	NA	Endophyte	Plant	NA	Bi, Y., Yu, Y., Yao, H., & Yuan, T. (2023). Terpenoids from the endophytic fungus Microdiplodia sp. and their anti-inflammatory activities. Fitoterapia, 171, 105711.
Mortierella	13	Saprotroph-Symbiotroph	Endophyte-Litter Saprotroph-Soil Saprotroph-Undefined Saprotroph	Animal Pathogen	Animal	Cannon PF, Kirk PM. 2007. Fungal Families of the World. CAB International, Cambridge (ISBN: 978-0851998275); Tedersoo L, et al. 2014. Science 346:e1256688 ((https://doi.org/10.1126/science.1256688)); Purahong W, et al. 2016. Molecular Ecology 25:4059-4074 ((https://doi.org/10.1111/mec.13739))	Kidd, S., Halliday, C., & Ellis, D. (2022). Descriptions of medical fungi. GB: CABI.
Mucor	NA	NA	NA	Animal Pathogen	Animal	NA	Taj-Aldeen, S. J., Almaslamani, M., Theelen, B., & Boekhout, T. (2017). Phylogenetic analysis reveals two genotypes of the emerging fungus Mucor indicus, an opportunistic human pathogen in immunocompromised patients. Emerging Microbes &amp; Infections, 6(1), 1–7. https://doi.org/10.1038/emi.2017.51
Mycosphaerella	13	Pathotroph	Plant Pathogen	Plant Pathogen	Plant	Tedersoo L, et al. 2014. Science 346:e1256688 ((https://doi.org/10.1126/science.1256688))	Palmer, C. L., & Skinner, W. (2002). Mycosphaerella graminicola: latent infection, crop devastation and genomics. Molecular plant pathology, 3(2), 63-70.
Naganishia	NA	NA	NA	Animal Pathogen	Animal	NA	Aghaei Gharehbolagh S, Nasimi M, Agha Kuchak Afshari S, Ghasemi Z, Rezaie S. First case of superficial infection due to Naganishia albida (formerly Cryptococcus albidus) in Iran: A review of the literature. Curr Med Mycol. 2017 Jun;3(2):33-37. doi: 10.18869/acadpub.cmm.3.2.33. PMID: 29354779; PMCID: PMC5763896.
Neocamarosporium	NA	NA	NA	Plant Pathogen	Plant	NA	Yin, H., Wang, T., Yang, Z., Lü, H., Qin, N., Ren, L., & Zhao, X. (2024). Neocamarosporium betae causing leaf spot and stem necrosis disease on Chenopodium quinoa in Shanxi Province, China. Crop Protection, 185, 106889.
Neodidymelliopsis	NA	NA	NA	Plant Pathogen	Plant	NA	Ali-Arous, S., Djelouah, K., Houari, A., Alabi, O. J., Sétamou, M., & Sanzani, S. M. (2023). First report of Neodidymelliopsis ranunculi causing foliar black spot on citrus leaves in orchards of Algeria. Crop Protection, 174, 106422.
Neophaeococcomyces	NA	NA	NA	NA	NA	NA	Kurbessoian, T., Ahmed, S. A., Quan, Y., de Hoog, S., & Stajich, J. E. (2024). Description of new micro-colonial fungi species Neophaeococcomyces mojavensis, Coniosporium tulheliwenetii, and Taxawa tesnikishii cultured from biological soil crusts. bioRxiv.
Neoprotoparmelia	13	Symbiotroph	Lichenized	Lichen	Other	PÃµlme S, et al. 2020. Fungal Diversity 105:1-16 ((https://doi.org/10.1007/s13225-020-00466-2))	Lidiane Alves dos Santos, André Aptroot, Robert Lücking, Marcela Eugenia da Silva Cáceres "High diversification in the Neoprotoparmelia multifera complex (Ascomycota, Parmeliaceae) in northeast Brazil revealed by DNA barcoding and phenotypical characters," The Bryologist, 122(4), 539-552, (22 October 2019)
Ochrocladosporium	13	Saprotroph	Undefined Saprotroph	Endophyte	Plant	Tedersoo L, et al. 2014. Science 346:e1256688 ((https://doi.org/10.1126/science.1256688))	da Rocha, P., Paula, V. M. B., Estevinho, L. M. F., dos Santos, E. L., & de Picoli Souza, K. (2018). Antioxidant and antibacterial activity of endophytic fungi extracts from Schinus teribinthifolius Raddi. Free Radical Biology and Medicine, 128, S116. https://www.sciencedirect.com/science/article/abs/pii/S0891584918320434
Ogataea	NA	NA	NA	Plant Associated	Plant	NA	Čadež, N., Dlauchy, D., Raspor, P., & Peter, G. (2013). Ogataea kolombanensis sp. nov., Ogataea histrianica sp. nov. and Ogataea deakii sp. nov., three novel yeast species from plant sources. International Journal of Systematic and Evolutionary Microbiology, 63(Pt_8), 3115-3123.
Ophiosphaerella	13	Saprotroph	Undefined Saprotroph	Plant Associated	Plant	Tedersoo L, et al. 2014. Science 346:e1256688 ((https://doi.org/10.1126/science.1256688))	Perry, D.H., Tomaso-Peterson, M. & Baird, R. Seasonal Variation in Frequency of Isolation of Ophiosphaerella korrae from Bermudagrass Roots in Mississippi and Pathogenicity and Optimal Growth of Selected Isolates. Mycopathologia 169, 395–402 (2010). https://doi.org/10.1007/s11046-010-9273-x
Paraconiothyrium	13	Saprotroph	Undefined Saprotroph	Animal Pathogen	Animal	Tedersoo L, et al. 2014. Science 346:e1256688 ((https://doi.org/10.1126/science.1256688))	Wang, J., Shao, S., Liu, C., Song, Z., Liu, S., & Wu, S. (2021). The genus Paraconiothyrium: species concepts, biological functions, and secondary metabolites. Critical Reviews in Microbiology, 47(6), 781–810. https://doi.org/10.1080/1040841X.2021.1933898
Parastagonospora	NA	NA	NA	Plant Pathogen	Plant	NA	Richards JK, Stukenbrock EH, Carpenter J, Liu Z, Cowger C, et al. (2019) Local adaptation drives the diversification of effectors in the fungal wheat pathogen Parastagonospora nodorum in the United States. PLOS Genetics 15(10): e1008223. https://doi.org/10.1371/journal.pgen.1008223
Penicillium	13	Saprotroph	Wood Saprotroph	Animal Pathogen	Animal	Duncan CG, Eslyn WE. 1966. Mycologia 58642-664; Seehann G, et al. 1975. List of Fungi in Soft-Rot Tissue Tests. Institute fur Holzbiologie und Holzschutz, Bundesforschungsanstalt fur Forst - und Holzwirtshaft, Hamburg - Lohbrugge, Germany; Costa IPMW, et al. 2012. Mycotaxon 119:e26 ((http://mycotaxon.com/resources/checklists/costa_v119_checklist.pdf)); Bills GF, et al. 2013. Current Opinion in Mi…	Seyedmousavi, S., Guillot, J., Tolooe, A., Verweij, P. E., & De Hoog, G. S. (2015). Neglected fungal zoonoses: hidden threats to man and animals. Clinical Microbiology and Infection, 21(5), 416-425.
Perenniporia	13	Saprotroph		Animal Pathogen	Animal	Gilbertson RL, Ryvarden L. 1987-1987. North American Polypores. Fungiflora, Oslo (ISBN: 978-0945345060); Tedersoo L, et al. 2014. Science 346:e1256688 ((https://doi.org/10.1126/science.1256688))	Chowdhary A, Agarwal K, Kathuria S, Singh PK, Roy P, Gaur SN, Rodrigues AM, de Hoog GS, Meis JF 2012. First Human Case of Pulmonary Fungal Ball Due to a Perenniporia Species (a Basidiomycete). J Clin Microbiol 50:. https://doi.org/10.1128/jcm.01863-12
Phaeococcomyces	13	Saprotroph	Undefined Saprotroph	Plant Associated	Plant	Tedersoo L, et al. 2014. Science 346:e1256688 ((https://doi.org/10.1126/science.1256688))	M. J. Butler, G. Lazarovits, V. J. Higgins, and M.-A. Lachance. 1989. Identification of a black yeast isolated from oak bark as belonging to the genus Phaeococcomyces sp. Analysis of melanin produced by the yeast. Canadian Journal of Microbiology. 35(7): 728-734. https://doi.org/10.1139/m89-118
Pleiochaeta	NA	NA	NA	Plant Associated	Plant	NA	Yang, H.A., Sweetingham, M.W. Variation in morphology and pathogenicity of Pleiochaeta setosa isolates from Lupinus spp. and other legumes. Australasian Plant Pathology 31, 273–280 (2002). https://doi.org/10.1071/AP02023
Pleosporales	NA	NA	NA	NA	NA	NA
Pneumocystis	13	Pathotroph	Animal Pathogen	Animal Pathogen	Animal	Bowman BH, et al. 1992. Molecular Biology and Evolution 9:893-904 ((https://doi.org/10.1093/oxfordjournals.molbev.a040766))	Seyedmousavi, S., Guillot, J., Tolooe, A., Verweij, P. E., & De Hoog, G. S. (2015). Neglected fungal zoonoses: hidden threats to man and animals. Clinical Microbiology and Infection, 21(5), 416-425.
Pochonia	13	Pathotroph	Animal Pathogen	Nematode Pathogen	Other	Tedersoo L, et al. 2014. Science 346:e1256688 ((https://doi.org/10.1126/science.1256688))	dos Santos Fonseca, J., Altoé, L.S.C., de Carvalho, L.M. et al. Nematophagous fungus Pochonia chlamydosporia to control parasitic diseases in animals. Appl Microbiol Biotechnol 107, 3859–3868 (2023). https://doi.org/10.1007/s00253-023-12525-0
Preussia	13	Saprotroph	Undefined Saprotroph	Endophyte	Plant	Tedersoo L, et al. 2014. Science 346:e1256688 ((https://doi.org/10.1126/science.1256688))	Mapperson, R.R., Kotiw, M., Davis, R.A. et al. The Diversity and Antimicrobial Activity of Preussia sp. Endophytes Isolated from Australian Dry Rainforests. Curr Microbiol 68, 30–37 (2014). https://doi.org/10.1007/s00284-013-0415-5
Pseudoarthrographis	NA	NA	NA	Unknown	Unknown	NA	NA
Purpureocillium	13	Pathotroph	Fungal Parasite	Animal Pathogen	Animal	Tedersoo L, et al. 2014. Science 346:e1256688 ((https://doi.org/10.1126/science.1256688))	Calvillo-Medina, R.P., Ponce-Angulo, D.G., Raymundo, T., Müller-Morales, C.A., Escudero-Leyva, E., Campos Guillén, J. and Bautista-de Lucio, V.M. (2021), Purpureocillium roseum sp. nov. A new ocular pathogen for humans and mice resistant to antifungals. Mycoses, 64: 162-173. https://doi.org/10.1111/myc.13198
Pyrenophora	13	Pathotroph	Plant Pathogen	Plant Pathogen	Plant	Tedersoo L, et al. 2014. Science 346:e1256688 ((https://doi.org/10.1126/science.1256688))	Backes A, Guerriero G, Ait Barka E, Jacquard C. Pyrenophora teres: Taxonomy, Morphology, Interaction With Barley, and Mode of Control. Front Plant Sci. 2021 Apr 6;12:614951. doi: 10.3389/fpls.2021.614951. PMID: 33889162; PMCID: PMC8055952.
Rachicladosporium	NA	NA	NA	Soil Associated Associated	Soil	NA	Piątek, M., Stryjak-Bogacka, M., Czachura, P. et al. The genus Rachicladosporium: introducing new species from sooty mould communities and excluding cold adapted species. Sci Rep 13, 22795 (2023). https://doi.org/10.1038/s41598-023-49696-9
Ramimonilia	NA	NA	NA	Endophyte	Plant	NA	Ricks, N.J., Williamson, T., Meyer, S.E., Chaston, J.M. and Coleman, C.E. (2021), A culture-independent approach to understanding the role of soil fungal communities in Bromus tectorum stand failure. MicrobiologyOpen, 10: e1155. https://doi.org/10.1002/mbo3.1155
Ravenelia	13	Pathotroph	Plant Pathogen		Plant	Tedersoo L, et al. 2014. Science 346:e1256688 ((https://doi.org/10.1126/science.1256688))	Ebinghaus M, Maier W, Wingfield MJ, Begerow D. New host associations and a novel species for the gall-inducing acacia rust genus Ravenelia in South Africa. MycoKeys. 2018 Dec 4;(43):1-21. doi: 10.3897/mycokeys.43.25090. PMID: 30568534; PMCID: PMC6290045.
Resinicium	13	Saprotroph	Undefined Saprotroph	Wood Saprotroph	Other	Tedersoo L, et al. 2014. Science 346:e1256688 ((https://doi.org/10.1126/science.1256688))	Abd Jamil Zakaria, Lynne Boddy, Mycelial foraging by Resinicium bicolor: interactive effects of resource quantity, quality and soil composition, FEMS Microbiology Ecology, Volume 40, Issue 2, May 2002, Pages 135–142, https://doi.org/10.1111/j.1574-6941.2002.tb00945.x
Retroconis	NA	NA	NA	Soil Associated	Soil	NA	Rodriguez-Sanchez, A., Tomasek, A., McMillan, S., Yufra, S., Yupanqui, M., Rondon, R., & Hoagland, L. (2022). Composition and potential functional roles of soil fungal communities on arid farms in Arequipa (Southern Peru) characterized using SMRT sequencing. Applied Soil Ecology, 169, 104228.
Rhizophlyctis	13	Saprotroph	Undefined Saprotroph	Soil Associated	Soil	James TY, et al. 2006. Nature 443:818-822 ((https://doi.org/10.1038/nature05110))	Golubeva, O. G., & Stephenson, S. L. (2003). Zoosporic fungi from subantarctic Campbell Island. New Zealand Journal of Botany, 41(2), 319–324. https://doi.org/10.1080/0028825X.2003.9512851
Rhizopus	13	Pathotroph-Saprotroph	Plant Pathogen-Undefined Saprotroph	Animal Pathogen	Animal	Tedersoo L, et al. 2014. Science 346:e1256688 ((https://doi.org/10.1126/science.1256688))	Morales-Franco, B., Nava-Villalba, M., Medina-Guerrero, E.O. et al. Host-Pathogen Molecular Factors Contribute to the Pathogenesis of Rhizopus spp. in Diabetes Mellitus. Curr Trop Med Rep 8, 6–17 (2021). https://doi.org/10.1007/s40475-020-00222-1
Rupestriomyces	NA	NA	NA	Rock associated	Other	NA	Su, L., Guo, L., Hao, Y., Xiang, M., Cai, L., & Liu, X. (2015). Rupestriomyces and Spissiomyces, two new genera of rock-inhabiting fungi from China. Mycologia, 107(4), 831–844. https://doi.org/10.3852/14-305
Schizopora	13	Saprotroph	Wood Saprotroph	Wood Saprotroph	Other	Gilbertson RL, Ryvarden L. 1987-1987. North American Polypores. Fungiflora, Oslo (ISBN: 978-0945345060)	NA
Sclerostagonospora	13	Saprotroph	Undefined Saprotroph	Plant Pathogen	Plant	Tedersoo L, et al. 2014. Science 346:e1256688 ((https://doi.org/10.1126/science.1256688))	Crous, P. W., & Palm, M. E. (1999). Systematics of selected foliicolous fungi associated with leaf spots of Proteaceae. Mycological Research, 103(10), 1299-1304. https://www.sciencedirect.com/science/article/abs/pii/S0953756208606802
Septoriella	NA	NA	NA	Plant Pathogen/Saprotroph	Plant	NA	Crous PW, Cowan DA, Maggs-Kölling G, Yilmaz N, Thangavel R, Wingfield MJ, Noordeloos ME, Dima B, Brandrud TE, Jansen GM, Morozova OV, Vila J, Shivas RG, Tan YP, Bishop-Hurley S, Lacey E, Marney TS, Larsson E, Le Floch G, Lombard L, Nodet P, Hubka V, Alvarado P, Berraf-Tebbal A, Reyes JD, Delgado G, Eichmeier A, Jordal JB, Kachalkin AV, Kubátová A, Maciá-Vicente JG, Malysheva EF, Papp V, Rajeshkum…
Sigarispora	NA	NA	NA	Plant Associated/Wood Associated	Plant	NA	1. Andreasen M, Skrede I, Jaklitsch WM, Voglmayr H, Nordén B. Multi-locus phylogenetic analysis of lophiostomatoid fungi motivates a broad concept of Lophiostoma and reveals nine new species. Persoonia. 2021 Jun;46:240-271. doi: 10.3767/persoonia.2021.46.09. Epub 2021 Jun 12. PMID: 35935892; PMCID: PMC9311397. 2. Halleen, F., Mostert, L. & Crous, P.W. Pathogenicity testing of lesser-known vascula…
Sordariomycetes	NA	NA	NA	NA	NA	NA	NA
Sphaeropsis	NA	NA	NA	Plant Pathogen	Plant	NA	Blumenstein, K., Bußkamp, J., Langer, G. J., Langer, E. J., & Terhonen, E. (2021). The Diplodia Tip Blight Pathogen Sphaeropsis sapinea Is the Most Common Fungus in Scots Pines’ Mycobiome, Irrespective of Health Status—A Case Study from Germany. Journal of Fungi, 7(8), 607. https://doi.org/10.3390/jof7080607
Sporisorium	13	Pathotroph	Plant Pathogen	Plant Pathogen	Plant	Tedersoo L, et al. 2014. Science 346:e1256688 ((https://doi.org/10.1126/science.1256688))	Wollenberg, T., & Schirawski, J. (2014). Comparative genomics of plant fungal pathogens: the Ustilago-Sporisorium paradigm. PLoS pathogens, 10(7), e1004218. https://journals.plos.org/plospathogens/article?id=10.1371/journal.ppat.1004218
Sporopachydermia	NA	NA	NA	Animal Pathogen	Animal	NA	Kingston, C., Medinger, M., Banderet-Uglioni, F., Bassetti, S., Bargetzi, M., Haubitz, S., ... & Heizmann, M. (2017). Fungemia and necrotic lymph node infection with Sporopachydermia cereana in a patient with acute myeloid leukemia. International Journal of Infectious Diseases, 61, 103-106. https://www.sciencedirect.com/science/article/pii/S1201971217301716
Sporormiaceae	9	Saprotroph	Dung Saprotroph-Plant Saprotroph	NA	NA	Cannon PF, Kirk PM. 2007. Fungal Families of the World. CAB International, Cambridge (ISBN: 978-0851998275)	NA
Sporormiella	13	Saprotroph	Undefined Saprotroph	Dung Saprotroph	Dung	Tedersoo L, et al. 2014. Science 346:e1256688 ((https://doi.org/10.1126/science.1256688))	Doyen, E., Etienne, D. Ecological and human land-use indicator value of fungal spore morphotypes and assemblages. Veget Hist Archaeobot 26, 357–367 (2017). https://doi.org/10.1007/s00334-016-0599-2
Stigmina	NA	NA	NA	Plant Pathogen	Plant	NA	Ivanová, H., Kalocaiová, M., & Bolvansky, M. (2012). Shot-hole disease on Prunus persica-the morphology and biology of Stigmina carpophila. Folia oecologica, 39(1), 21.
Syncephalastrum	13	Saprotroph	Undefined Saprotroph	Animal Pathogen	Animal	Tedersoo L, et al. 2014. Science 346:e1256688 ((https://doi.org/10.1126/science.1256688))	Singh, S., Pal, N., Chander, J., Sardana, R., Mahajan, B., Joseph, N., ... & Ghosh, A. (2021). Mucormycosis caused by Syncephalastrum spp.: clinical profile, molecular characterization, antifungal susceptibility and review of literature. Clinical Infection in Practice, 11, 100074.
Talaromyces	13	Saprotroph	Undefined Saprotroph	Animal Pathogen	Animal	Tedersoo L, et al. 2014. Science 346:e1256688 ((https://doi.org/10.1126/science.1256688))	Pruksaphon, K., Nosanchuk, J. D., Ratanabanangkoon, K., & Youngchim, S. (2022). Talaromyces marneffei infection: virulence, intracellular lifestyle and host defense mechanisms. Journal of Fungi, 8(2), 200.
Thelebolus	13	Saprotroph-Symbiotroph	Dung Saprotroph-Endophyte-Undefined Saprotroph	Dung Associated	Dung	Bills GF, et al. 2013. Current Opinion in Microbiology 16:549-565 ((https://doi.org/10.1016/j.mib.2013.08.001)); Tedersoo L, et al. 2014. Science 346:e1256688 ((https://doi.org/10.1126/science.1256688)); David AS, et al. 2016. Microbial Ecology 71:912-926 ((https://doi.org/10.1007/s00248-015-0712-6))	De Hoog, G. S., Gottlich, E., Platas, G., Genilloud, O., Leotta, G., & Van Brummelen, J. (2004). Evolution, taxonomy and ecology of the genus Thelebolus in Antarctica. Studies in Mycology, 51, 33.
Tomentella	13	Symbiotroph	Ectomycorrhizal	Ectomycorrhizal	Plant	Rinaldi AC, et al. 2008. Fungal Diversity 33:1-45 ((http://www.fungaldiversity.org/fdp/sfdp/33-1.pdf)); Tedersoo L, et al. 2010. Mycorrhiza 20:217-263 ((https://doi.org/10.1007/s00572-009-0274-x)); http://mycorrhizas.info/ecmf.html ((http://mycorrhizas.info/ecmf.html))	Lu, X., Cao, T., Nguyễn, T. T. T., & Yuan, H. S. (2022). Six new species of Tomentella (Thelephorales, Basidiomycota) from tropical pine forests in Central Vietnam. Frontiers in Microbiology, 13, 864198.
Toxicocladosporium	13	Pathotroph-Symbiotroph	Endophyte-Plant Pathogen	Plant Associated	Plant	Crous PW, et al. 2009. Persoonia 22:83-94 ((https://doi.org/10.3767/003158509X439364))	Bezerra, J.D.P., Sandoval-Denis, M., Paiva, L.M. et al. New endophytic Toxicocladosporium species from cacti in Brazil, and description of Neocladosporium gen. nov.. IMA Fungus 8, 77–97 (2017). https://doi.org/10.5598/imafungus.2017.08.01.06
Trechispora	13	Saprotroph	Wood Saprotroph		Other	Gilbertson RL, Ryvarden L. 1987-1987. North American Polypores. Fungiflora, Oslo (ISBN: 978-0945345060); Rinaldi AC, et al. 2008. Fungal Diversity 33:1-45 ((http://www.fungaldiversity.org/fdp/sfdp/33-1.pdf)) (as Uncertain); Tedersoo L, et al. 2010. Mycorrhiza 20:217-263 ((https://doi.org/10.1007/s00572-009-0274-x)) (as not ECM).	Luo K, Zhao C. A Molecular Systematics and Taxonomy Research on Trechispora (Hydnodontaceae, Trechisporales): Concentrating on Three New Trechispora Species from East Asia. J Fungi (Basel). 2022 Sep 27;8(10):1020. doi: 10.3390/jof8101020. PMID: 36294585; PMCID: PMC9604563.
Trematosphaeria	13	Saprotroph	Undefined Saprotroph	Animal Pathogen	Animal	Tedersoo L, et al. 2014. Science 346:e1256688 ((https://doi.org/10.1126/science.1256688))	1. Ellis, D. Fungal Descriptions and Antifungal Susceptibility. The Univeristy of Adelaide. https://www.adelaide.edu.au/mycology/fungal-descriptions-and-antifungal-susceptibility/hyphomycetes-conidial-moulds/trematosphaeria 2. Kidd, S., Halliday, C., & Ellis, D. (2022). Descriptions of medical fungi. GB: CABI.
Tremellaceae	NA	NA	NA		NA	NA
Trichocladium	13	Saprotroph	Undefined Saprotroph	Animal Pathogen	Animal	Tedersoo L, et al. 2014. Science 346:e1256688 ((https://doi.org/10.1126/science.1256688))	Narayan P., Piccione, J., 2024. A dog skin infection caused by bacteria and a novel fungal pathogen, Trichocladium spp. The Texas A&M Veterinary Medical Diagnostic Laboratory. https://tvmdl.tamu.edu/2019/08/05/a-dog-skin-infection-caused-by-bacteria-and-a-novel-fungal-pathogen-trichocladium-sp/
Unidentified	NA	NA	NA	NA	NA	NA
Ustilaginaceae	9	Pathotroph	Plant Pathogen	NA	NA	Cannon PF, Kirk PM. 2007. Fungal Families of the World. CAB International, Cambridge (ISBN: 978-0851998275)	NA
Vishniacozyma	NA	NA	NA	Unknown	Unknown	NA	NA
Westerdykella	13	Saprotroph	Undefined Saprotroph	Animal Pathogen	Animal	Tedersoo L, et al. 2014. Science 346:e1256688 ((https://doi.org/10.1126/science.1256688))	Grzegorz T. Gurda, Paul K. Sue, Sean Zhang, Westerdykella Species as a Cause of an Angioinvasive Fungal Infection in an Immunocompromised Patient, American Journal of Clinical Pathology, Volume 140, Issue suppl_1, 1 September 2013, Page A049, https://doi.org/10.1093/ajcp/140.suppl1.049
Xenodidymella	NA	NA	NA	Plant Pathogen	Plant	NA	Karimi, M., Mehrabi-Koushki, M., Farokhinejad, R. et al. Additional new species of Xenodidymella from pasture-medicinal plants in Iran. Antonie van Leeuwenhoek 117, 110 (2024). https://doi.org/10.1007/s10482-024-02007-2
Zygosaccharomyces	13	Pathotroph	Plant Pathogen	Entomopathogen	Other	Kurtzman CP, et al. (eds.) 2011. The Yeasts, a Taxonomic Study. Fifth Edition. Vols 1-3. Elsevier, San Diego (ISBN: 9780444521491); The American Phytopathological Society Common Names of Plant Diseases ((http://www.apsnet.org/publications/commonnames/Pages/default.aspx))	Solieri, L. The revenge of Zygosaccharomyces yeasts in food biotechnology and applied microbiology. World J Microbiol Biotechnol 37, 96 (2021). https://doi.org/10.1007/s11274-021-03066-7
Unidentified	NA	NA	NA	NA	NA	NA	NA
